# Supplementary material for: Comprehensive characterization of toxins during progression of inhalation anthrax in a non-human primate model
Source: PLoS Pathog. 2022 Dec 19;18(12):e1010735. doi: 10.1371/journal.ppat.1010735 (PMC9810172; doi:10.1371/journal.ppat.1010735)
Supplement: S1 Data File — (XLSX) [file ppat.1010735.s001.xlsx]

## Sheet: Table 3-Fig-1
Table 3		Full Infection Period	Pre-symp period	Post-Symp Period	Time first detected (hours-h)								Table 3			Time detected before symptoms (hours-h)
	Animal ID	time-to-terminal (h)	Symptom Onset (h)	Post-Symp Onset (h)	LF Time to first pos	EF Time to first pos	PA Time to first pos	LTx Time to first pos	ETx Time to first pos	Bact non-confirmed	Bact confirmed	PA83 Time to first pos		Animal ID	Symptom Onset	LF	EF	PA	LTx	ETx	Bact non-confirmed	Bact confirmed	PA83
	C58282	48.5	29.0833	19.4167	24	24	36	30	36	30	36	ND		C58282	29.0833	5.08333	5.08333	-6.91667	-0.916667	-6.91667	-0.916667	-6.91667	NA
	C59621	48.9	47.4333	1.46667	18	18	36	30	30	24	36	42		C59621	47.4333	29.4333	29.4333	11.4333	17.4333	17.4333	23.4333	11.4333	5.43333
	C60763	54.7	54.7167	-0.0166667	18	18	24	24	24	18	24	30		C60763	54.7167	36.7167	36.7167	30.7167	30.7167	30.7167	36.7167	30.7167	24.7167
	C58176	55.2	38.1667	17.0333	18	24	24	24	24	18	24	30		C58176	38.1667	20.1667	14.1667	14.1667	14.1667	14.1667	20.1667	14.1667	8.16667
	C58003	57.3	40.2833	17.0167	18	24	30	30	30	30	30	48		C58003	40.2833	22.2833	16.2833	10.2833	10.2833	10.2833	10.2833	10.2833	-7.71667
	C59656	57.9	40.9	17	24	30	42	36	42	36	42	48		C59656	40.9	16.9	10.9	-1.1	4.9	-1.1	4.9	-1.1	-7.1
	C58214	58.4	28.5167	29.8833	24	24	48	30	48	36	36	36		C58214	28.5167	4.51667	4.51667	-19.4833	-1.48333	-19.4833	-7.48333	-7.48333	-7.48333
	C60732	59	35.8167	23.1833	18	18	30	24	24	24	24	36		C60732	35.8167	17.8167	17.8167	5.81667	11.8167	11.8167	11.8167	11.8167	-0.183333
	C59669	64.8	56.3	8.5	24	30	42	36	30	36	36	42		C59669	56.3	32.3	26.3	14.3	20.3	26.3	20.3	20.3	14.3
	C57161	66.9	41.5167	25.3833	24	24	48	30	48	36	36	48		C57161	41.5167	17.5167	17.5167	-6.48333	11.5167	-6.48333	5.51667	5.51667	-6.48333
	C58170	74.1	61.4	12.7	18	24	42	36	30	36	36	48		C58170	61.4	43.4	37.4	19.4	25.4	31.4	25.4	25.4	13.4
	C59619	76.4	35.35	41.05	18	18	30	24	24	18	24	36		C59619	35.35	17.35	17.35	5.35	11.35	11.35	17.35	11.35	-0.65
	C58135	90.4	34.8833	55.5167	24	30	42	36	36	36	36	48		C58135	34.8833	10.8833	4.88333	-7.11667	-1.11667	-1.11667	-1.11667	-1.11667	-13.1167
	C57793	91.1	66.9833	24.1167	24	30	42	36	36	36	36	60		C57793	66.9833	42.9833	36.9833	24.9833	30.9833	30.9833	30.9833	30.9833	6.98333
	C58167	91.7	37.2833	54.4167	18	18	30	30	24	24	30	36		C58167	37.2833	19.2833	19.2833	7.28333	7.28333	13.2833	13.2833	7.28333	1.28333
	C57998	100.8	77.1833	23.6167	24	24	48	30	36	36	36	84		C57998	77.1833	53.1833	53.1833	29.1833	47.1833	41.1833	41.1833	41.1833	-6.81667
	C59617	105.1	88.1	17	24	30	42	36	36	36	42	84		C59617	88.1	64.1	58.1	46.1	52.1	52.1	52.1	46.1	4.1
	C58159	109	30.1833	78.8167	24	30	48	30	48	36	48	48		C58159	30.1833	6.18333	0.183333	-17.8167	0.183333	-17.8167	-5.81667	-17.8167	-17.8167
	C58122	115.1	35.5833	79.5167	18	24	36	30	36	30	30	96		C58122	35.5833	17.5833	11.5833	-0.416667	5.58333	-0.416667	5.58333	5.58333	-60.4167
	C57997	125.9	53.9167	71.9833	18	24	36	24	30	30	36	48		C57997	53.9167	35.9167	29.9167	17.9167	29.9167	23.9167	23.9167	17.9167	5.91667
	C58156	140.1	60.7	79.4	18	24	36	30	36	30	36	108		C58156	60.7	42.7	36.7	24.7	30.7	24.7	30.7	24.7	-47.3
	C59618	201.9	56.9833	144.917	24	30	42	36	30	36	36	201.9		C59618	56.9833	32.9833	26.9833	14.9833	20.9833	26.9833	20.9833	20.9833	-144.917
	C58174	336	108.367	227.633	18	24	42	30	30	30	36	ND		C58174	108.367	90.3667	84.3667	66.3667	78.3667	78.3667	78.3667	72.3667	NA
Table 3	Mean		50.4196		20.8696	24.5217	38.087	30.5217	33.3913	30.5217	34.1739	59.9	Table 3	Mean	50.4196	29.55	25.8978	12.3326	19.8978	17.0283	19.8978	16.2457	-11.2238
	Std Dev		20.1737		3.06452	4.39907	7.37263	4.39907	7.63806	6.50084	6.11743	39.1455		Std Dev	20.1737	20.4583	19.7996	19.7473	19.4683	22.582	19.7966	19.7302	36.1806
							Animal ID	Animal #
Fig 1		time-to-terminal (h)		Pre-symp period	Post-Symp Period	Fig 1			First LF	First EF	First PA	Bact confirmed
1	1) C58282	48.5	1) C58282	29.0833	19.4167		C58282	1	24	24	36	36
2	2) C59621	48.9	2) C59621	47.4333	1.46667		C59621	2	18	18	36	36
3	3) C60763	54.7	3) C60763	54.7167	-0.0166667		C60763	3	18	18	24	24
4	4) C58176	55.2	4) C58176	38.1667	17.0333		C58176	4	18	24	24	24
5	5) C58003	57.3	5) C58003	40.2833	17.0167		C58003	5	18	24	30	30
6	6) C59656	57.9	6) C59656	40.9	17		C59656	6	24	30	42	42
7	7) C58214	58.4	7) C58214	28.5167	29.8833		C58214	7	24	24	48	36
8	8) C60732	59	8) C60732	35.8167	23.1833		C60732	8	18	18	30	24
9	9) C59669	64.8	9) C59669	56.3	8.5		C59669	9	24	30	42	36
10	10) C57161	66.9	10) C57161	41.5167	25.3833		C57161	10	24	24	48	36
11	11) C58170	74.1	11) C58170	61.4	12.7		C58170	11	18	24	42	36
12	12) C59619	76.4	12) C59619	35.35	41.05		C59619	12	18	18	30	24
13	13) C58135	90.4	13) C58135	34.8833	55.5167		C58135	13	24	30	42	36
14	14) C57793	91.1	14) C57793	66.9833	24.1167		C57793	14	24	30	42	36
15	15) C58167	91.7	15) C58167	37.2833	54.4167		C58167	15	18	18	30	30
16	16) C57998	100.8	16) C57998	77.1833	23.6167		C57998	16	24	24	48	36
17	17) C59617	105.1	17) C59617	88.1	17		C59617	17	24	30	42	42
18	18) C58159	109	18) C58159	30.1833	78.8167		C58159	18	24	30	48	48
19	19) C58122	115.1	19) C58122	35.5833	79.5167		C58122	19	18	24	36	30
20	20) C57997	125.9	20) C57997	53.9167	71.9833		C57997	20	18	24	36	36
21	21) C58156	140.1	21) C58156	60.7	79.4		C58156	21	18	24	36	36
22	22) C59618	201.9	22) C59618	56.9833	144.917		C59618	22	24	30	42	36
23	23) C58174	336	23) C58174	108.367	227.633		C58174	23	18	24	42	36
											Overlayed with Symptom Onset

## Sheet: Fig 2
		LF levels (ng/mL)
	Animal #		0	18	24	30	36	42	48	60	72	84	96	108	120	132	144	end
	1	C58282	<LOD		0.027819	0.234797	2.99432
	2	C59621	<LOD	0.01641	0.4794	2.29475	9.9885	57.7662
	3	C60763	<LOD	0.07597	8.21625	50.8725	35.5775	55.725	366.425
	4	C58176	<LOD	0.1621	8.921	200	98.065	133.25	190
	5	C58003	<LOD	0.00504	0.10695	2.1825	21.6675	299.95	219.7
	6	C59656	<LOD		0.02462	0.198325	1.044	8.535	75.2325
	7	C58214			0.010377	0.135993	0.83916		56.2428
	8	C60732	<LOD	0.01793	0.774267	15.845	313.45	556.517	306.9
	9	C59669	<LOD		0.00972	0.105033	0.91835	12.1575	1038.25	200.213
	10	C57161	<LOD		0.014673	0.136045	1.06946		366.075	740.68
	11	C58170	<LOD	0.00558	0.04033	0.171633	0.878425	10.3075	38.3525	189.437
	12	C59619	<LOD	0.1018	2.36625	15.6025	32.5275	37.415	34.8825	34.39	7166.67
	13	C58135	<LOD		0.014725	0.203967	1.3035	6.40075	13.7525	41.525	31.31	171.025
	14	C57793	<LOD		0.01553	0.2212	2.071	10.665	23.84	24.7775	33.27	7996
	15	C58167	<LOD	0.01271	0.271167	10.31	26.25	18.865	19.37	16.76	28.355	15924
	16	C57998	<LOD		0.018936	0.197317	1.14397		16.233	26.041	15.9705	22.6315	1753.8							Terminal time point (hours)
	17	C59617	<LOD		0.018715	0.0975633	0.460533	4.826	12.425	17.42	17.855	93.76	178.475	28600						105.1
	18	C58159	<LOD		0.005	0.0760577	0.53764		23.7603	33.499	23.4177	25.613	24.347	147.55						109
	19	C58122	<LOD	0.0029	0.037169	0.480312	5.32878		22.0487	16.5295	9.6608	8.30015	28.927
	20	C57997	<LOD	0.01314	0.11615	0.659205	6.037		15.5777	15.4932	10.4341	16.645	20.535	434.725						125.9
	21	C58156	<LOD		0.0538635	0.467368	4.07015		26.051	19.7835	11.7448	11.4285	21.055	25.581						140.1
	22	C59618	<LOD		0.04841	0.327625	3.3905	12.355	13.345	8.507	6.3285	5.67425	4.75825	6.7205	18.08	20.745	33.495	2299.33		201.9
	23	C58174	<LOD	0.01007	0.163	0.813275		11.065	15.94	9.29925	5.46675	5.752	7.1985	7.269	4.228	6.2195	5.616	0.00135		<LOD at 1/2 LOD
		P2 Median	20.2	20.2	20.2	20.2	20.2	20.2	20.2	20.2	20.2	20.2	20.2	20.2	20.2	20.2	20.2	20.2
		P2 Threshold	35.8	35.8	35.8	35.8	35.8	35.8	35.8	35.8	35.8	35.8	35.8	35.8	35.8	35.8	35.8	35.8
		Terminal samples included at next time point
		Bacteremia (cfu/mL)
			0	18	24	30	36	42	48	60	72	84	96	108	120	132	144	end
	2	C58282				6	530	1100000000
	2	C59621			6	6	1560	2930000	1330000000
	2.3	C60763		6	14000	937000	6770	115000	5370000	620000000
	2.3	C58176		6	8370	8300000	10200	91300	3100000	877000000
	2.4	C58003				4300	393000	5930000	260000	747000000
	2.4	C59656					6	6970	3630000	310000000
	2.4	C58214					303		1340000	627000000
	2.5	C60732			833	6230	7400000	2900	3930	450000000
	2.7	C59669					250	40700	32000000	185000	397000000
	2.8	C57161					703		7170000	1070000	82700000
	3.1	C58170					240	6870	330000	63000	830000000
	3.2	C59619		6	120	10100	176000	14600	4100	133000	12100000	750000000
	3.8	C58135					253	5330	13700	62300	30700	1390000	171000000
	3.8	C57793					177	2630	61000	13100	91700	117000000	50000000
	3.8	C58167			6	11400	151000	8470	7100	11500	49300	90700000	307000000
	4.2	C57998					460		5600	5900	647	28700	31300000	12400000
	4.4	C59617					6	280	3270	7430	700	9630	59300	144000000
	4.5	C58159					6		31000	2570	3200	10600	803	477000
	4.8	C58122		6		337	8430		3630	6	6	2870	29700	44000000
	5.2	C57997				6	4470		11000	367	526	723	8070
	5.8	C58156				6	13800		7830	12900	263	797	2130	1390000
	8.4	C59618					523	9370	2930	923	6	1240	350	393	480	6	6	129000
	Surv	C58174				6	493	6400	2900	227	6	260	610	343	3	6	3	3
		P2 Median	4900	4900	4900	4900	4900	4900	4900	4900	4900	4900	4900	4900	4900	4900	4900	4900
		P2 Threshold	150000	150000	150000	150000	150000	150000	150000	150000	150000	150000	150000	150000	150000	150000	150000	150000
		Terminal samples included at next time point

## Sheet: Fig 3
Animal # (table 1)	time-to-terminal (h)	Animal ID		Total PA	PA83	Total LF	LTx	Total EF	ETx	Bact
1	48.5	C582821	0	<LOD	<LOD	<LOD	NA	<LOD	NA	0
			18	<LOD	<LOD	<LOD	NA	<LOD	NA	0
			24	<LOD	<LOD	0.027819	<LOD	0.000209581	<LOD	0
			30	<LOD	<LOD	0.234797	0.1033	0.000675901	<LOD	+
			36	9.11453	<LOD	2.99432	0.86526	0.0264319	0.00454487	530
			48.5							1100000000
				Total PA	PA83	Total LF	LTx	Total EF	ETx	Bact
2	48.9	C59621	0	<LOD	<LOD	<LOD	NA	<LOD	NA	0
			18	<LOD	<LOD	0.01641	<LOD	4.61114e-05	NA*	0
			24	<LOD	<LOD	0.4794	<LOD	0.00153691	<LOD	+
			30	<LOD	<LOD	2.29475	0.3202	0.00722536	0.000299581	+
			36	8.96805	<LOD	9.9885	2.39575	0.0461339	0.00375138	1560
			42	332.828	67.3849	57.7662	23.66	20.7447	1.87165	2930000
			48.9							1330000000
				Total PA	PA83	Total LF	LTx	Total EF	ETx	Bact
3	54.7	C60763	D-7	<LOD	<LOD	<LOD	NA	<LOD	NA	0
			18	<LOD	<LOD	0.07597	<LOD	0.00134544	<LOD	+
			24	13.1197	<LOD	8.21625	1.619	0.11855	0.00249371	14000
			30	325.945	45.1603	50.8725	15.2867	2.59844	0.5756	937000
			36	125.937	<LOD	35.5775	15.66	0.665607	0.0537685	6770
			42	217.406	15.0036	55.725	15.51	1.83317	0.294245	115000
			48	2222.31	259.43	366.425	202.825	74.711	15.6838	5370000
			54.7							620000000
				Total PA	PA83	Total LF	LTx	Total EF	ETx	Bact
4	55.2	C58176	D-7	<LOD	<LOD	<LOD	NA	<LOD	NA	0
			18	<LOD	<LOD	0.1621	<LOD	<LOD	NA	+
			24	18.2039	<LOD	8.921	1.746	0.0775356	0.0037366	8370
			30	187.569	25.6304	200	81.68	2.67897	0.635133	8300000
			36	215.444	<LOD	98.065	63.605	1.1324	0.217516	10200
			42	198.712	7.68705	133.25	50.885	2.64331	0.602317	91300
			48	535.666	47.2906	190	63.95	40.6484	10.3318	3100000
			55.2							877000000
				Total PA	PA83	Total LF	LTx	Total EF	ETx	Bact
5	57.3	C58003+	D-7	<LOD	<LOD	<LOD	NA	<LOD	NA	0
			18	<LOD	<LOD	0.00504	<LOD	<LOD	NA	0
			24	<LOD	<LOD	0.10695	<LOD	0.000187887	NA*	0
			30	3.88427	<LOD	2.1825	0.35195	0.0289827	0.00171082	4300
			36	132.217	19.7208	21.6675	8.77475	1.88795	0.31203	393000
			42	1142.67	163.427	299.95	169.075	23.6637	5.6387	5930000
			48	188.181	<LOD	219.7	97.79	6.89017	2.0002	260000
			57.3							747000000
				Total PA	PA83	Total LF	LTx	Total EF	ETx	Bact
6	57.9	C59656	D-7	<LOD	<LOD	<LOD	NA	<LOD	NA	0
			18	<LOD	<LOD	<LOD	NA	<LOD	NA	0
			24	<LOD	<LOD	0.02462	<LOD	<LOD	NA	0
			30	<LOD	<LOD	0.198325	<LOD	0.000401076	<LOD	0
			36	<LOD	<LOD	1.044	0.1096	0.00459616	<LOD	+
			42	13.5749	<LOD	8.535	0.892575	0.0591219	0.000818915	6970
			48	730.86	181.632	75.2325	27.665	28.0291	4.97228	3630000
			57.9							310000000
				Total PA	PA83	Total LF	LTx	Total EF	ETx	Bact
7	58.4	C582141	0	<LOD	<LOD	<LOD	NA	<LOD	NA	0
			18	<LOD	<LOD	<LOD	NA	<LOD	NA	0
			24	<LOD	<LOD	0.010377	<LOD	8.22193e-05	NA*	0
			30	<LOD	<LOD	0.135993	0.057775	0.000497668	<LOD	0
			36	<LOD	<LOD	0.83916	0.33806	0.00525358	<LOD	303
			48	509.275	97.5803	56.2428	20.9563	5.58299	0.306963	1340000
			58.4							627000000
				Total PA	PA83	Total LF	LTx	Total EF	ETx	Bact
8	59	C60732	D-7	<LOD	<LOD	<LOD	NA	<LOD	NA	0
			18	<LOD	<LOD	0.01793	<LOD	5.01796e-05	NA*	0
			24	<LOD	<LOD	0.774267	0.1304	0.00599157	0.000141726	833
			30	38.7387	<LOD	15.845	3.025	0.150442	0.0226155	6230
			36	1188.6	175.6	313.45	165.45	39.1757	7.09765	7400000
			42	692.874	<LOD	556.517	391.575	1.79965	0.662519	2900
			48	418.997	<LOD	306.9	180.575	1.28477	0.366933	3930
			59							450000000
				Total PA	PA83	Total LF	LTx	Total EF	ETx	Bact
9	64.8	C59669	D-7	<LOD	<LOD	<LOD	NA	<LOD	NA	0
			18	<LOD	<LOD	<LOD	NA	<LOD	NA	0
			24	<LOD	<LOD	0.00972	<LOD	<LOD	NA	0
			30	<LOD	<LOD	0.105033	<LOD	0.000200435	4.86686e-05	0
			36	<LOD	<LOD	0.91835	0.2013	0.00322592	0.00027709	250
			42	34.2257	10.1219	12.1575	1.9395	0.457415	0.0440252	40700
			48	3034.76	621.172	1038.25	572.675	208.485	38.8932	32000000
			60	281.531	<LOD	200.213	148.775	5.61937	0.871507	185000
			64.8							397000000
				Total PA	PA83	Total LF	LTx	Total EF	ETx	Bacteremia
10	66.9	C571611	D-7	<LOD	<LOD	<LOD	NA	<LOD	NA	0
			18	<LOD	<LOD	<LOD	NA	<LOD	NA	0
			24	<LOD	<LOD	0.014673	<LOD	5.14328e-05	NA*	0
			30	<LOD	<LOD	0.136045	0.050386	0.000791163	<LOD	0
			36	<LOD	<LOD	1.06946	0.3499	0.0108854	<LOD	703
			48	2221.16	516.094	366.075	245.23	53.4098	14.9888	7170000
			60	2302.82	164.783	740.68	596.73	34.9257	13.4933	1070000
			66.9							82700000
				Total PA	PA83	Total LF	LTx	Total EF	ETx	Bact
11	74.1	C58170+	D-7	<LOD	<LOD	<LOD	NA	<LOD	NA	0
			18	<LOD	<LOD	0.00558	<LOD	<LOD	NA	0
			24	<LOD	<LOD	0.04033	<LOD	5.71173e-05	NA*	0
			30	<LOD	<LOD	0.171633	<LOD	0.000392605	3.40505e-05	0
			36	<LOD	<LOD	0.878425	0.09926	0.00795929	<LOD	240
			42	16.3564	<LOD	10.3075	1.9145	0.0809959	0.00180636	6870
			48	102.388	12.0807	38.3525	5.5325	2.15673	0.1343	330000
			60	428.447	<LOD	189.437	139.325	0.19375	0.033577	63000
			74.1							830000000
				Total PA	PA83	Total LF	LTx	Total EF	ETx	Bact
12	76.4	C59619	D-7	<LOD	<LOD	<LOD	NA	<LOD	NA	0
			18	<LOD	<LOD	0.1018	<LOD	0.000491667	NA*	+
			24	<LOD	<LOD	2.36625	0.30575	0.00521028	0.000158255	120
			30	64.6081	<LOD	15.6025	3.4135	0.192457	0.0328581	10100
			36	367.878	36.1659	32.5275	12.5075	0.660609	0.277771	176000
			42	367.125	18.6639	37.415	23.22	0.69179	0.255081	14600
			48	283.39	<LOD	34.8825	22.2825	0.183619	0.0621744	4100
			60	308.666	25.0245	34.39	17.0825	2.74453	0.503455	133000
			72	23551.6	1512.54	6959	7036.5	797.086	272.162	12100000
			76.4							750000000
				Total PA	PA83	Total LF	LTx	Total EF	ETx	Bact
13	90.4	C58135	D-7	<LOD	<LOD	<LOD	NA	<LOD	NA	0
			18	<LOD	<LOD	<LOD	NA	<LOD	NA	0
			24	<LOD	<LOD	0.014725	<LOD	<LOD	NA	0
			30	<LOD	<LOD	0.203967	<LOD	0.000506947	<LOD	0
			36	<LOD	<LOD	1.3035	0.2563	0.0052518	0.000353779	253
			42	7.20988	<LOD	6.40075	1.4805	0.0430302	0.00104979	5330
			48	25.7119	<LOD	13.7525	2.2695	0.239859	0.0084025	13700
			60	327.624	33.1087	41.525	12.995	0.922113	0.15279	62300
			72	234.092	<LOD	31.31	13.24	0.973254	0.264583	30700
			84	1074.03	76.6173	171.025	92.93	13.6808	3.18049	1390000
			90.4							171000000
				Total PA	PA83	Total LF	LTx	Total EF	ETx	Bact
14	91.1	C57793	D-7	<LOD	<LOD	<LOD	NA	<LOD	NA	0
			18	<LOD	<LOD	<LOD	NA	<LOD	NA	0
			24	<LOD	<LOD	0.01553	NA	<LOD	NA	0
			30	<LOD	<LOD	0.2212	<LOD	0.000528744	<LOD	0
			36	<LOD	<LOD	2.071	0.33485	0.0127535	0.00070801	177
			42	20.612	<LOD	10.665	2.63475	0.0757869	0.00384895	2630
			48	132.937	8.78915	23.84	4.55	0.400837	0.0383212	61000
			60	172.873	9.02625	24.7775	10.201	0.609692	0.13705	13100
			72	275.153	<LOD	33.27	15.78	0.933177	0.272476	91700
			84	34638.4	2991.32	7996	7991.25	726.491	175.411	117000000
			91.1							50000000
				Total PA	PA83	Total LF	LTx	Total EF	ETx	Bact
15	91.7	C58167	D-7	<LOD	<LOD	<LOD	NA	<LOD	NA	0
			18	<LOD	<LOD	0.01271	<LOD	4.92667e-05	NA*	0
			24	<LOD	<LOD	0.271167	<LOD	0.00121143	6.22315e-05	+
			30	13.4867	<LOD	10.31	2.028	0.242961	0.0049	11400
			36	89.7161	7.5992	26.25	7.93775	0.743485	0.241567	151000
			42	129.276	<LOD	18.865	6.48975	0.380191	0.0820203	8470
			48	65.0381	<LOD	19.37	6.517	0.176587	0.0468347	7100
			60	54.0225	<LOD	16.76	4.55775	0.257563	0.0407311	11500
			72	215.68	<LOD	28.355	10.2825	1.3342	0.362357	49300
			84	57791.5	4019.69	17576.2	14972.6	2055.48	626.127	90700000
			91.7							307000000
				Total PA	PA83	Total LF	LTx	Total EF	ETx	Bact
16	100.8	C579981	0	<LOD	<LOD	<LOD	NA	<LOD	NA	0
			18	<LOD	<LOD	<LOD	NA	<LOD	NA	0
			24	<LOD	<LOD	0.018936	<LOD	0.000126293	<LOD	0
			30	<LOD	<LOD	0.197317	0.060734	0.000811497	<LOD	0
			36	<LOD	<LOD	1.14397	0.343955	0.00940322	8.7622e-05	460
			48	40.5594	<LOD	16.233	6.31845	0.0638014	0.00103479	5600
			60	115.321	<LOD	26.041	10.3306	0.0399655	0.0048088	5900
			72	98.3115	<LOD	15.9705	6.49907	0.0224997	0.00167509	647
			84	143.705	5.56515	22.6315	9.59197	0.458741	0.035045	28700
			96	15502.5	280.236	1753.8	1798.5	448.102	200.382	31300000
			100.8							12400000
				Total PA	PA83	Total LF	LTx	Total EF	ETx	Bact
17	105.1	C59617	D-7	<LOD	<LOD	<LOD	NA	<LOD	NA	0
			18	<LOD	<LOD	<LOD	NA	<LOD	NA	0
			24	<LOD	<LOD	0.018715	<LOD	<LOD	NA	0
			30	<LOD	<LOD	0.0975633	<LOD	9.0044e-05	<LOD	0
			36	<LOD	<LOD	0.460533	0.09112	0.00045236	5.52604e-05	+
			42	7.17271	<LOD	4.826	0.887675	0.00857408	0.000371578	280
			48	54.2083	<LOD	12.425	1.9135	0.0316901	0.00169887	3270
			60	147.184	<LOD	17.42	4.501	0.122555	0.0243021	7430
			72	238.298	<LOD	17.855	7.398	0.281109	0.0565041	700
			84	598.899	25.3842	93.76	64.1325	1.94998	0.510944	9630
			96	813.267	35.69	178.475	147.525	6.17356	1.53214	59300
		T	105.1	81835	514.406	28600	20707.2	2879.07	550.442	144000000
				Total PA	PA83	Total LF	LTx	Total EF	ETx	Bact
18	109	C581591	0	<LOD	<LOD	<LOD	NA	<LOD	NA	0
			18	<LOD	<LOD	<LOD	NA	<LOD	NA	0
			24	<LOD	<LOD	0.005	<LOD	<LOD	NA	0
			30	<LOD	<LOD	0.0760577	0.029088	0.000563412	<LOD	0
			36	<LOD	<LOD	0.53764	0.233495	0.00311376	<LOD	+
			48	121.333	7.88777	23.7603	8.76222	0.230714	0.00568267	31000
			60	183.094	<LOD	33.499	13.8602	0.0724373	0.0121134	2570
			72	182.464	<LOD	23.4177	8.8275	0.0577516	0.0156231	3200
			84	223.146	<LOD	25.613	11.5563	0.184149	0.0324577	10600
			96	218.137	<LOD	24.347	8.9928	0.132643	0.049417	803
			109	811.399	36.4342	147.55	69.6203	6.47977	2.91975	477000
				Total PA	PA83	Total LF	LTx	Total EF	ETx	Bact
19	115.1	C581221	0	<LOD	<LOD	<LOD	NA	<LOD	NA	0
			18	<LOD	<LOD	0.0029	NA	<LOD	NA	+
			24	<LOD	<LOD	0.037169	<LOD	0.000148373	<LOD	0
			30	<LOD	<LOD	0.480312	0.18338	0.00336472	<LOD	337
			36	18.7425	<LOD	5.32878	1.2873	0.0444894	0.000418408	8430
			48	152.303	<LOD	22.0487	9.03033	0.0969054	0.00477789	3630
			60	114.975	<LOD	16.5295	7.3603	0.0145356	0.00255309	+
			72	84.9555	<LOD	9.6608	4.21632	0.0108658	0.00161698	+
			84	75.348	<LOD	8.30015	4.17645	0.0563637	0.00843108	2870
			96	207.99	6.40622	28.927	11.3842	0.842331	0.152978	29700
			115.1							44000000
				Total PA	PA83	Total LF	LTx	Total EF	ETx	Bacteremia
20	125.9	C579971	0	<LOD	<LOD	<LOD	NA	<LOD	NA	0
			18	<LOD	<LOD	0.01314	<LOD	<LOD	NA	0
			24	<LOD	<LOD	0.11615	0.044155	0.000211509	<LOD	0
			30	<LOD	<LOD	0.659205	0.24964	0.00111	0.00032	+
			36	21.8437	<LOD	6.037	1.52595	0.0343697	0.000473299	4470
			48	165.146	11.7935	15.5777	8.62335	0.165553	0.0203873	11000
			60	200.45	<LOD	15.4932	6.9734	0.048458	0.0138128	367
			72	96.6893	<LOD	10.4341	4.6895	0.0222479	0.0078903	526
			84	80.703	<LOD	16.645	6.16992	0.468776	0.0400638	723
			96	144.475	<LOD	20.535	10.9142	0.349731	0.0950925	8070
		T	125.9	1874.09	33.319	434.725	243.66	201.264	54.8103	xxxx
				Total PA	PA83	Total LF	LTx	Total EF	ETx	Bact
21	140.1	C581561	0	<LOD	<LOD	<LOD	NA	<LOD	NA	0
			18	<LOD	<LOD	0.0029	NA	<LOD	NA	0
			24	<LOD	<LOD	0.0538635	<LOD	0.000335322	<LOD	0
			30	<LOD	<LOD	0.467368	0.16896	0.00138059	<LOD	+
			36	17.4305	<LOD	4.07015	1.05985	0.0654418	0.000718907	13800
			48	199.505	<LOD	26.051	10.3422	0.0807002	0.00427063	7830
			60	172.352	<LOD	19.7835	8.6842	0.0762844	0.0137718	12900
			72	136.663	<LOD	11.7448	5.09332	0.020578	0.00612322	263
			84	136.647	<LOD	11.4285	5.19575	0.163344	0.0414911	797
			96	186.464	<LOD	21.055	8.67568	0.185242	0.0430495	2130
		T	140.1	207.084	6.0258	25.581	9.0001	0.466707	0.181622	1390000
				Total PA	PA83	Total LF	LTx	Total EF	ETx	Bact
22	201.9	C59618	D-7	<LOD	<LOD	<LOD	NA	<LOD	NA	0
			18	<LOD	<LOD	<LOD	NA	<LOD	NA	0
			24	<LOD	<LOD	0.04841	<LOD	<LOD	NA	0
			30	<LOD	<LOD	0.327625	<LOD	0.00046967	7.31759e-05	0
			36	<LOD	<LOD	3.3905	0.57375	0.00731249	0.000335201	523
			42	29.6368	<LOD	12.355	1.52775	0.0455304	0.00154321	9370
			48	42.7864	<LOD	13.345	2.018	0.0261164	0.00141933	2930
			60	25.6552	<LOD	8.507	1.0499	0.0209809	0.00064778	923
			72	28.3217	<LOD	6.3285	0.860875	0.00159095	0.000249808	+
			84	34.4043	<LOD	5.67425	0.7413	0.0106638	0.000360923	1240
			96	23.1871	<LOD	4.75825	0.5834	0.00795557	8.41327e-05	350
			108	27.4743	<LOD	6.7205	0.9004	0.024457	0.00110105	393
			120	56.8843	<LOD	18.08	3.2535	0.843377	0.192508	480
			132	74.592	<LOD	20.745	4.364	0.211995	0.0455961	+
			144	42.6053	<LOD	33.495	6.4945	0.49535	0.0573845	+
		T	201.9	8546.74	160.149	2299.33	2085	185.244	43.0021	129000
				Total PA	PA83	Total LF	LTx	Total EF	ETx	C58174
23	336	C58174	D-7	<LOD	<LOD	<LOD	NA	<LOD	NA	0
			18	<LOD	<LOD	0.01007	<LOD	<LOD	NA	0
			24	<LOD	<LOD	0.163	<LOD	0.000388067	NA*	0
			30	<LOD	<LOD	0.813275	0.1798	0.0040862	0.000353975	+
			36	NS	NS	NS	NS	NS	NS	493
			42	33.8609	<LOD	11.065	3.25175	0.0403363	0.00231694	6400
			48	22.1839	<LOD	15.94	3.37725	0.0317171	0.00229094	2900
			60	23.5651	<LOD	9.29925	1.56625	0.00228527	0.000104081	227
			72	26.953	<LOD	5.46675	1.12275	0.0081203	0.000503401	+
			84	40.3531	<LOD	5.752	0.90535	0.0232502	0.00256249	260
			96	49.2833	<LOD	7.1985	1.4085	0.0277022	0.0028324	610
			108	43.774	<LOD	7.269	1.597	0.0409793	0.00583809	343
			120	39.8963	<LOD	4.228	1.09963	0.236365	0.0355948	0
			132	35.3068	<LOD	6.2195	0.8486	0.0147142	0.00342262	+
			144	27.3515	<LOD	5.616	0.58705	0.00572486	<LOD	0
	T=EOS	T	336	<LOD	<LOD	<LOD	NA	<LOD	NA	0
<LOD (less than the limit of detection)
NA - not analyzed (<LOD for LF or EF so LTx and Etx were not analyzed)
NS = no sample
Notes:
After positive 0.00 for bact was graphed with 3 cfu/mL (only present in survivor), + was graphed with 6 cfu/mL

## Sheet: Table 5 EOP1, Fig 4A
	Table 5: End-of-phase-1 (EOP1) results
	Sample ID	Animal ID	Hours Post-Challenge	Total-PA (ng/mL)	Total LF (ng/mL)	Lethal Toxin (ng/mL)	Total EF (ng/mL)	Edema Toxin (ng/mL)	Bact (cfu/mL)	PA/LF Ratio	LF/LTx Ratio	LF/EF Ratio	EF/ETx Ratio	PA/ETx Ratio	Phase	Time to Death (hours)	Progression Classification
2	3013.C59621.42hPCP2.P1	C59621	42	333	57.8	23.7	20.7	1.872	2930000	5.76125	2.43882	2.79227	11.0577	177.885	EOP1-P2	48.9	Fast		Table 5 Data: Medians, quartiles, p-values
3	3013.C60763.30hPCP2.P1	C60763	30	326	50.9	15.3	2.6	0.576	937000	6.40472	3.3268	19.5769	4.51389	565.972	EOP1-P2	54.7	Fast		Comparison of animals with fast progression vs slow progression using oneway analysis in JMP: extracted for table 5 for end-of-phase-1 (EOP1): median, quartiles, rank sum test for significan differences. Z-statistic and p-value shown below.
4	3013.C58176.30hPCP2.P1	C58176	30	188	200	81.7	2.68	0.635	8300000	0.94	2.44798	74.6269	4.22047	296.063	EOP1-P2	55.2	Fast
5	3013.C58003.42hPCP2.P1	C58003	42	1143	300	169	23.7	5.64	5930000	3.81	1.77515	12.6582	4.20213	202.66	EOP1-P2	57.3	Fast
6	3013.C59656.48hPCP2.P1	C59656	48	731	75.2	27.7	28	4.97	3630000	9.72074	2.7148	2.68571	5.6338	147.082	EOP1-P2	57.9	Fast											Combined data table from JMP
7	3013.C58214.48hPC.P2	C58214	48	509	56.2	21	5.58	0.307	1340000	9.05694	2.67619	10.0717	18.1759	1657.98	EOP1-P2	58.4	Fast											X	Y	S	Z	Prob>|Z|
8	3013.C60732.36hPCP2.P1	C60732	36	1189	313	165	39.2	7.1	7400000	3.79872	1.89697	7.98469	5.52113	167.465	EOP1-P2	59	Fast											Progression Classification	Total-PA (ng/mL)	152	2.92234	0.0035
9	3013.C59669.48hPCP2.P1	C59669	48	3035	1038	573	208	38.9	32000000	2.92389	1.81152	4.99038	5.34704	78.0206	EOP1-P2	64.8	Fast											Progression Classification	Total LF (ng/mL)	164	3.76981	0.0002
10	3013.C57161.48hPC.P2	C57161	48	2221	366	245	53.4	15	7170000	6.06831	1.49388	6.85393	3.56	148.067	EOP1-P2	66.9	Fast											Progression Classification	Lethal Toxin (ng/mL)	157	3.27443	0.0011
11	3013.C58170.48hPCP2.P1	C58170	48	102	38.4	5.53	2.16	0.134	330000	2.65625	6.94394	17.7778	16.1194	761.194	EOP1-P2	74.1	Fast											Progression Classification	Total EF (ng/mL)	165	3.83777	0.0001
			Median	620	137.6	54.7	22.2	3.421	4780000	4.78562	2.4434	9.02819	5.43409	190.272														Progression Classification	Edema Toxin (ng/mL)	162	3.62652	0.0003
			lower quartile	291.5	54.875	19.575	2.66	0.50875	1239250	2.85698	1.80243	4.44086	4.21589	147.821														Progression Classification	Bact (cfu/mL)	165	3.83777	0.0001
			upper quartile	1447	326.25	188	42.75	9.075	7625000	7.06777	2.8678	18.2276	12.3231	614.778														Progression Classification	PA/LF Ratio	101	-0.59855	0.5495
																												Progression Classification	LF/LTx Ratio	89	-1.44357	0.1489
12	3013.C59619.36hPCP2.P1	C59619	36	368	32.5	12.5	0.661	0.278	176000	11.3231	2.6	49.1679	2.3777	1323.74	EOP1-P2	76.4	Slow											Progression Classification	LF/EF Ratio	59	-3.5561	0.0004
13	3013.C58135.60hPCP2.P1	C58135	60	328	41.5	13	0.922	0.153	62300	7.90361	3.19231	45.0108	6.02614	2143.79	EOP1-P2	90.4	Slow											Progression Classification	EF/ETx Ratio	86	-1.65482	0.098
14	3013.C57793.48hPCP2.P1	C57793	48	133	23.8	4.55	0.401	0.038	61000	5.58824	5.23077	59.3516	10.5526	3500	EOP1-P2	91.1	Slow											Progression Classification	PA/ETx Ratio	59	-3.5561	0.0004
15	3013.C58167.36hPCP2.P1	C58167	36	89.7	26.3	7.94	0.743	0.242	151000	3.41065	3.31234	35.397	3.07025	370.661	EOP1-P2	91.7	Slow
16	3013.C57998.48hPC.P1	C57998	48	41	16.2	6.32	0.064	0.001	5600	2.53086	2.56329	253.125	64	41000	EOP1-P2	100.8	Slow
17	3013.C59617.48hPCP2.P1	C59617	48	54.2	12.4	1.91	0.032	0.002	3270	4.37097	6.49215	387.5	16	27100	EOP1-P2	105.1	Slow
18	3013.C58159.48hPC.P2	C58159	48	121	23.8	8.76	0.231	0.0057	31000	5.08403	2.71689	103.03	40.5263	21228.1	EOP1-P2	109	Slow
19	3013.C58122.48hPC.P2	C58122	48	152	22	9.03	0.097	0.0048	3630	6.90909	2.43632	226.804	20.2083	31666.7	EOP1-P2	115.1	Slow
20	3013.C57997.48hPC.P1	C57997	48	165	15.6	8.62	0.166	0.02	11000	10.5769	1.80974	93.9759	8.3	8250	EOP1-P2	125.9	Slow
21	3013.C58156.48hPC.P2	C58156	48	200	26.1	10.3	0.081	0.0043	7830	7.66284	2.53398	322.222	18.8372	46511.6	EOP1-P2	140.1	Slow
22	3013.C59618.42hPCP2.P1	C59618	42	29.6	12.4	1.53	0.046	0.0015	9370	2.3871	8.10458	269.565	30.6667	19733.3	EOP1-P2	201.9	Slow
			Median	133	23.8	8.62	0.166	0.0057	11000	5.58824	2.71689	103.03	16	19733.3
			lower quartile	54.2	15.6	4.55	0.064	0.002	5600	3.41065	2.53398	49.1679	6.02614	2143.79
			upper quartile	200	26.3	10.3	0.661	0.153	62300	7.90361	5.23077	269.565	30.6667	31666.7
			Z	2.92234	3.76981	3.27443	3.83777	3.62652	3.83777	-0.59855	-1.44357	-3.5561	-1.65482	-3.5561
			Prob>|Z|	0.0035	0.0002	0.0011	0.0001	0.0003	0.0001	0.5495	0.1489	0.0004	0.098	0.0004
23	3013.C58174.42hPCP2.P1	C58174	42	33.9	11.1	3.25	0.04	0.0023	6400	3.05405	3.41538	277.5	17.3913	14739.1	EOP1-P2	336.6	Survivor
					Fig 4A Graph and data

## Sheet: Fig 4B
		Figure 4B LF Levels at 48 hours
	Animal ID	Total LF (ng/mL)	Progression Classification	Hours Post-Challenge			Figure 4B Graph
3	C60763	366	Fast	48
4	C58176	190	Fast	48
5	C58003	220	Fast	48
6	C59656	75.2	Fast	48
7	C58214	56.2	Fast	48
8	C60732	307	Fast	48
9	C59669	1038	Fast	48
10	C57161	366	Fast	48
11	C58170	38.4	Fast	48
	Median	220
	Lower quartile	65.7
	Upper quartile	366
12	C59619	34.9	Slow	48
13	C58135	13.8	Slow	48
14	C57793	23.8	Slow	48
15	C58167	19.4	Slow	48
16	C57998	16.2	Slow	48
17	C59617	12.4	Slow	48
18	C58159	23.8	Slow	48
19	C58122	22	Slow	48
20	C57997	15.6	Slow	48
21	C58156	26.1	Slow	48
22	C59618	13.3	Slow	48
	Median	19.4
	Lower quartile	13.8
	Upper quartile	23.8
	Fast vs Slow Z-statistic
	p-value
23	C58174	15.9	Survivor	48

## Sheet: Fig 4C
Points with median and quartiles for P1, EOP1, P2, and P3 for Fast Progression										Points with median and quartiles for P1, EOP1, P2, and P3 for Slow Progression
Animal ID	Hours Post-Challenge	Total LF (ng/mL)	Total EF (ng/mL)	LF/EF Ratio	Phase	All Phases	Time to Term (hours)	Progression Classification		Animal ID	Hours Post-Challenge	Total LF (ng/mL)	Total EF (ng/mL)	LF/EF Ratio	Phase	All Phases	Time to Term (hours)	Progression Classification		For Figure 4C:
C57161	0				P1	P1	66.9	Fast		C57997	0				P1	P1	125.9	Slow		1)	Individual points are listed on the left
C57161	18				P1	P1	66.9	Fast		C57997	18	0.013			P1	P1	125.9	Slow		2)	Median and quartile error bars are listed below
C57161	24	0.015	5.1e-05	294.118	P1	P1	66.9	Fast		C57997	24	0.116	0.00021	552.381	P1	P1	125.9	Slow		3)	One-way analysis done per group
C57161	30	0.136	0.00079	172.152	P1	P1	66.9	Fast		C57997	30	0.659	0.0011	599.091	P1	P1	125.9	Slow			LF (ng/mL)	EF (ng/mL)	LF/EF Ratio	All Phases	Progression Classification
C57161	36	1.07	0.011	97.2727	P1	P1	66.9	Fast		C57997	36	6.04	0.034	177.647	P1	P1	125.9	Slow		Median	0.479	0.00495	151.185	P1	Fast
C58214	0				P1	P1	58.4	Fast		C57998	0				P1	P1	100.8	Slow		0.25	0.058	0.0003925	107.125	P1	Fast
C58214	18				P1	P1	58.4	Fast		C57998	18				P1	P1	100.8	Slow		0.75	5.605	0.05575	319.014	P1	Fast
C58214	24	0.01	8.2e-05	121.951	P1	P1	58.4	Fast		C57998	24	0.019	0.00013	146.154	P1	P1	100.8	Slow		Median	200	23.7	7.98469	EOP1-P2	Fast
C58214	30	0.136	0.0005	272	P1	P1	58.4	Fast		C57998	30	0.197	0.00081	243.21	P1	P1	100.8	Slow		0.25	66.5	2.64	3.89133	EOP1-P2	Fast
C58214	36	0.839	0.0053	158.302	P1	P1	58.4	Fast		C57998	36	1.14	0.0094	121.277	P1	P1	100.8	Slow		0.75	339.5	46.3	47.1019	EOP1-P2	Fast
C58282	0				P1	P1	48.5	Fast		C58122	0				P1	P1	115.1	Slow		Median	133	1.8	53.4535	P2	Fast
C58282	18				P1	P1	48.5	Fast		C58122	18	0.0029			P1	P1	115.1	Slow		0.25	55.7	1.13	35.5872	P2	Fast
C58282	24	0.028	0.00021	133.333	P1	P1	48.5	Fast		C58122	24	0.037	0.00015	246.667	P1	P1	115.1	Slow		0.75	307	2.64	239.844	P2	Fast
C58282	30	0.235	0.00068	345.588	P1	P1	48.5	Fast		C58122	30	0.48	0.0034	141.176	P1	P1	115.1	Slow		Median	220	34.9	10.0717	P3	Fast
C58282	36	2.99	0.026	115	P1	P1	48.5	Fast		C58122	36	5.33	0.044	121.136	P1	P1	115.1	Slow		0.25	123.1	6.235	4.7897	P3	Fast
C58003	0				P1	P1	57.3	Fast		C58156	0				P1	P1	140.1	Slow		0.75	553.5	57.65	26.5812	P3	Fast
C58003	18	0.005			P1	P1	57.3	Fast		C58156	18	0.0029			P1	P1	140.1	Slow		Median	0.328	0.00225	216.998	P1	Slow
C58003	24	0.107	0.00019	563.158	P1	P1	57.3	Fast		C58156	24	0.054	0.00034	158.824	P1	P1	140.1	Slow		0.25	0.048	0.000475	140.886	P1	Slow
C58003	30	2.18	0.029	75.1724	P1	P1	57.3	Fast		C58156	30	0.467	0.0014	333.571	P1	P1	140.1	Slow		0.75	3.39	0.0287	446.072	P1	Slow
C58003	36	21.7	1.89	11.4815	P1	P1	57.3	Fast		C58156	36	4.07	0.065	62.6154	P1	P1	140.1	Slow		Median	23.8	0.166	103.03	EOP1-P2	Slow
C58170	0				P1	P1	74.1	Fast		C58159	0				P1	P1	109	Slow		0.25	15.6	0.064	49.1679	EOP1-P2	Slow
C58170	18	0.006			P1	P1	74.1	Fast		C58159	18				P1	P1	109	Slow		0.75	26.3	0.661	269.565	EOP1-P2	Slow
C58170	24	0.04	5.7e-05	701.754	P1	P1	74.1	Fast		C58159	30	0.076	0.00056	135.714	P1	P1	109	Slow		Median	19.4	0.177	139.185	P2	Slow
C58170	30	0.172	0.00039	441.026	P1	P1	74.1	Fast		C58159	36	0.538	0.0031	173.548	P1	P1	109	Slow		0.25	12.52	0.02525	49.5198	P2	Slow
C58170	36	0.9	0.008	112.5	P1	P1	74.1	Fast		C57793	0				P1	P1	91.1	Slow		0.75	27.2	0.4822	469.003	P2	Slow
C58170	42	10.3	0.081	127.16	P1	P1	74.1	Fast		C57793	18				P1	P1	91.1	Slow		Median	1754	201	11.0138	P3	Slow
C58170	48	38.4	2.16	17.7778	P1	P1	74.1	Fast		C57793	24	0.016			P1	P1	91.1	Slow		0.25	171	6.48	8.5528	P3	Slow
C58176	0				P1	P1	55.2	Fast		C57793	30	0.221	0.00053	416.981	P1	P1	91.1	Slow		0.75	7996	797	22.7623	P3	Slow
C58176	18	0.162			P1	P1	55.2	Fast		C57793	36	2.07	0.0128	161.719	P1	P1	91.1	Slow
C58176	24	8.92	0.078	114.359	P1	P1	55.2	Fast		C57793	42	10.7	0.076	140.789	P1	P1	91.1	Slow		LF: Example of difference between Phase-1 and end-of-phase-1 (EOP1) for fast progression
C59621	0				P1	P1	48.9	Fast		C58135	0				P1	P1	90.4	Slow								Comparison of change from one phase to the next phase
C59621	24	0.479	0.0015	319.333	P1	P1	48.9	Fast		C58135	18				P1	P1	90.4	Slow								Phase-1 vs End-of-Phase-1
C59621	30	2.29	0.0072	318.056	P1	P1	48.9	Fast		C58135	24	0.015			P1	P1	90.4	Slow									Progression Classification	X	Y	S	Z	Prob>|Z|
C59621	36	9.99	0.046	217.174	P1	P1	48.9	Fast		C58135	30	0.204	0.00051	400	P1	P1	90.4	Slow									Fast	All Phases	Total LF (ng/mL)	378	4.59679	<.0001
C59656	0				P1	P1	57.9	Fast		C58135	36	1.3	0.0053	245.283	P1	P1	90.4	Slow									Fast	All Phases	Total EF (ng/mL)	330	4.42533	<.0001
C59656	18				P1	P1	57.9	Fast		C58135	42	6.4	0.043	148.837	P1	P1	90.4	Slow									Fast	All Phases	LF/EF Ratio	85	-3.25994	0.0011
C59656	24	0.025			P1	P1	57.9	Fast		C58135	48	13.8	0.24	57.5	P1	P1	90.4	Slow									Slow	All Phases	Total LF (ng/mL)	490.5	4.90708	<.0001
C59656	30	0.198	0.0004	495	P1	P1	57.9	Fast		C58167	0				P1	P1	91.7	Slow									Slow	All Phases	Total EF (ng/mL)	389	4.07784	<.0001
C59656	36	1	0.0046	217.391	P1	P1	57.9	Fast		C58167	18	0.013	4.9e-05	265.306	P1	P1	91.7	Slow									Slow	All Phases	LF/EF Ratio	179	-1.73969	0.0819
C59656	42	8.5	0.059	144.068	P1	P1	57.9	Fast		C58167	24	0.271	0.0012	225.833	P1	P1	91.7	Slow
C59669	0				P1	P1	64.8	Fast		C58167	30	10.3	0.243	42.3868	P1	P1	91.7	Slow
C59669	18				P1	P1	64.8	Fast		C59617	0				P1	P1	105.1	Slow
C59669	24	0.01			P1	P1	64.8	Fast		C59617	18				P1	P1	105.1	Slow
C59669	30	0.105	0.0002	525	P1	P1	64.8	Fast		C59617	24	0.019			P1	P1	105.1	Slow
C59669	36	0.918	0.0032	286.875	P1	P1	64.8	Fast		C59617	30	0.098	9e-05	1088.89	P1	P1	105.1	Slow
C59669	42	12.2	0.457	26.6958	P1	P1	64.8	Fast		C59617	36	0.461	0.00045	1024.44	P1	P1	105.1	Slow
C60732	0				P1	P1	59	Fast		C59617	42	4.83	0.0086	561.628	P1	P1	105.1	Slow
C60732	18	0.018	5e-05	360	P1	P1	59	Fast		C59618	0				P1	P1	201.9	Slow
C60732	24	0.774	0.006	129	P1	P1	59	Fast		C59618	18				P1	P1	201.9	Slow
C60732	30	15.8	0.15	105.333	P1	P1	59	Fast		C59618	24	0.048			P1	P1	201.9	Slow
C60763	0				P1	P1	54.7	Fast		C59618	30	0.328	0.00047	697.872	P1	P1	201.9	Slow
C60763	18	0.076	0.0013	58.4615	P1	P1	54.7	Fast		C59618	36	3.39	0.0073	464.384	P1	P1	201.9	Slow
C60763	24	8.22	0.119	69.0756	P1	P1	54.7	Fast		C59619	0				P1	P1	76.4	Slow
	Median	0.479	0.00495	151.185		P1		Fast		C59619	18	0.102	0.00049	208.163	P1	P1	76.4	Slow
	0.25	0.058	0.0003925	107.125		P1		Fast		C59619	24	2.37	0.0052	455.769	P1	P1	76.4	Slow
	0.75	5.605	0.05575	319.014		P1		Fast		C59619	30	15.6	0.192	81.25	P1	P1	76.4	Slow
C57161	48	366	53.4	6.85393	EOP1-P2	EOP1-P2	66.9	Fast			Median	0.328	0.00225	216.998		P1		Slow
C58003	42	300	23.7	12.6582	EOP1-P2	EOP1-P2	57.3	Fast			0.25	0.048	0.000475	140.886		P1		Slow
C58170	60	189	0.194	974.227	EOP1-P2	EOP1-P2	74.1	Fast			0.75	3.39	0.0287	446.072		P1		Slow			Phase-1 is significantly lower than the end-of-phase-1
C58176	30	200	2.68	74.6269	EOP1-P2	EOP1-P2	55.2	Fast		C57997	48	15.6	0.166	93.9759	EOP1-P2	EOP1-P2	125.9	Slow
C59621	42	57.8	20.7	2.79227	EOP1-P2	EOP1-P2	48.9	Fast		C57998	48	16.2	0.064	253.125	EOP1-P2	EOP1-P2	100.8	Slow
C59656	48	75.2	28	2.68571	EOP1-P2	EOP1-P2	57.9	Fast		C58122	48	22	0.097	226.804	EOP1-P2	EOP1-P2	115.1	Slow
C59669	48	1038	208	4.99038	EOP1-P2	EOP1-P2	64.8	Fast		C58156	48	26.1	0.081	322.222	EOP1-P2	EOP1-P2	140.1	Slow
C60732	36	313	39.2	7.98469	EOP1-P2	EOP1-P2	59	Fast		C58159	48	23.8	0.231	103.03	EOP1-P2	EOP1-P2	109	Slow
C60763	30	50.9	2.6	19.5769	EOP1-P2	EOP1-P2	54.7	Fast		C57793	48	23.8	0.401	59.3516	EOP1-P2	EOP1-P2	91.1	Slow
	Median	200	23.7	7.98469		EOP1-P2		Fast		C58135	60	41.5	0.922	45.0108	EOP1-P2	EOP1-P2	90.4	Slow
	0.25	66.5	2.64	3.89133		EOP1-P2		Fast		C58167	36	26.3	0.743	35.397	EOP1-P2	EOP1-P2	91.7	Slow
	0.75	339.5	46.3	47.1019		EOP1-P2		Fast		C59617	48	12.4	0.032	387.5	EOP1-P2	EOP1-P2	105.1	Slow
C58176	36	98.1	1.13	86.8142	P2	P2	55.2	Fast		C59618	42	12.4	0.046	269.565	EOP1-P2	EOP1-P2	201.9	Slow
C58176	42	133	2.64	50.3788	P2-EOP2	P2	55.2	Fast		C59619	36	32.5	0.661	49.1679	EOP1-P2	EOP1-P2	76.4	Slow
C59669	60	200	5.62	35.5872	P2-EOP2	P2	64.8	Fast			Median	23.8	0.166	103.03		EOP1-P2		Slow
C60732	42	557	1.8	309.444	P2	P2	59	Fast			0.25	15.6	0.064	49.1679		EOP1-P2		Slow
C60732	48	307	1.28	239.844	P2-EOP2	P2	59	Fast			0.75	26.3	0.661	269.565		EOP1-P2		Slow
C60763	36	35.6	0.666	53.4535	P2	P2	54.7	Fast		C57997	60	15.5	0.048	322.917	P2	P2	125.9	Slow
C60763	42	55.7	1.83	30.4372	P2-EOP2	P2	54.7	Fast		C57997	72	10.4	0.022	472.727	P2	P2	125.9	Slow
	Median	133	1.8	53.4535		P2		Fast		C57997	84	16.65	0.469	35.5011	P2	P2	125.9	Slow
	0.25	55.7	1.13	35.5872		P2		Fast		C57997	96	20.53	0.35	58.6571	P2-EOP2	P2	125.9	Slow
	0.75	307	2.64	239.844		P2		Fast		C57998	60	26	0.04	650	P2	P2	100.8	Slow
C57161	60	741	34.9	21.2321	P2-EOP2	P3	66.9	Fast		C57998	72	16	0.022	727.273	P2	P2	100.8	Slow
C58214	48	56.2	5.58	10.0717	EOP1-P2	P3	58.4	Fast		C57998	84	22.63	0.459	49.3028	P2-EOP2	P2	100.8	Slow
C58003	48	220	6.89	31.9303	P2-EOP2	P3	57.3	Fast		C58122	60	16.5	0.015	1100	P2	P2	115.1	Slow
C58176	48	190	40.6	4.6798	P3	P3	55.2	Fast		C58122	72	9.66	0.011	878.182	P2	P2	115.1	Slow
C60763	48	366	74.7	4.8996	P3	P3	54.7	Fast		C58122	84	8.3	0.056	148.214	P2	P2	115.1	Slow
	Median	220	34.9	10.0717		P3		Fast		C58122	96	28.93	0.842	34.3587	P2-EOP2	P2	115.1	Slow
	0.25	123.1	6.235	4.7897		P3		Fast		C58156	60	19.8	0.076	260.526	P2	P2	140.1	Slow
	0.75	553.5	57.65	26.5812		P3		Fast		C58156	72	11.74	0.021	559.048	P2	P2	140.1	Slow
										C58156	84	11.43	0.163	70.1227	P2	P2	140.1	Slow
	within 12 hrs of terminal									C58156	96	21.06	0.185	113.838	P2	P2	140.1	Slow
										C58159	60	33.5	0.072	465.278	P2	P2	109	Slow
										C58159	72	23.42	0.058	403.793	P2	P2	109	Slow
										C58159	84	25.61	0.184	139.185	P2	P2	109	Slow
										C58159	96	24.35	0.133	183.083	P2-EOP2	P2	109	Slow
										C57793	60	24.8	0.61	40.6557	P2	P2	91.1	Slow
										C57793	72	33.3	0.933	35.6913	P2-EOP2	P2	91.1	Slow
										C58135	72	31.3	0.973	32.1686	P2-EOP2	P2	90.4	Slow
										C58167	42	18.9	0.38	49.7368	P2	P2	91.7	Slow
										C58167	48	19.4	0.177	109.605	P2	P2	91.7	Slow
										C58167	60	16.8	0.258	65.1163	P2	P2	91.7	Slow
										C58167	72	28.4	1.33	21.3534	P2-EOP2	P2	91.7	Slow
										C59617	60	17.4	0.123	141.463	P2	P2	105.1	Slow
										C59617	72	17.9	0.281	63.7011	P2-EOP2	P2	105.1	Slow
										C59617	84	93.8	1.95	48.1026	P3	P2	105.1	Slow
										C59618	48	13.3	0.026	511.538	P2	P2	201.9	Slow
										C59618	60	8.51	0.021	405.238	P2	P2	201.9	Slow
										C59618	72	6.3	0.002	3150	P2	P2	201.9	Slow
										C59618	84	5.7	0.0107	532.71	P2	P2	201.9	Slow
										C59618	96	4.8	0.008	600	P2	P2	201.9	Slow
										C59618	108	6.7	0.0245	273.469	P2	P2	201.9	Slow
										C59618	120	18.1	0.8434	21.4608	P2	P2	201.9	Slow
										C59618	132	20.7	0.212	97.6415	P2	P2	201.9	Slow
										C59618	144	33.5	0.4954	67.6221	P2	P2	201.9	Slow
										C59619	42	37.4	0.692	54.0462	P2	P2	76.4	Slow
										C59619	48	34.9	0.184	189.674	P2	P2	76.4	Slow
										C59619	60	34.4	2.74	12.5547	P2-EOP2	P2	76.4	Slow
											Median	19.4	0.177	139.185		P2		Slow
											0.25	12.52	0.02525	49.5198		P2		Slow
											0.75	27.2	0.4822	469.003		P2		Slow
										C57997	125.9	434.7	201	2.16269	P3	P3	125.9	Slow
										C57998	96	1754	448	3.91518	P3	P3	100.8	Slow
										C58156	140.1	25.58	0.47	54.4255	P3	P3	140.1	Slow
										C58159	109	147.5	6.48	22.7623	P3	P3	109	Slow
										C57793	84	7996	726	11.0138	P3	P3	91.1	Slow
										C58135	84	171	13.7	12.4818	P3	P3	90.4	Slow
										C58167	84	17576	2055	8.5528	P3	P3	91.7	Slow
										C59617	96	178.5	6.17	28.9303	P3	P3	105.1	Slow
										C59617	105.1	28600	2879	9.934	P3	P3	105.1	Slow
										C59618	201.9	2299	185	12.427	P3	P3	201.9	Slow
										C59619	72	6959	797	8.73149	P3	P3	76.4	Slow
											Median	1754	201	11.0138		P3		Slow
											0.25	171	6.48	8.5528		P3		Slow
											0.75	7996	797	22.7623		P3		Slow
											within 12 hrs of terminal
Similar points for the survivor (excluded from the graph)
Animal ID	Hours Post-Challenge	LF (ng/mL)	EF (ng/mL)	LF/EF Ratio	Phase	All Phases	Also P3	Time to Death (hours)
C58174	0				P1	P1		336.6
C58174	18	0.01			P1	P1		336.6
C58174	24	0.163	0.00039	417.949	P1	P1		336.6
C58174	30	0.813	0.0041	198.293	P1	P1		336.6
C58174	36				P1	P1		336.6
	Median	0.163	0.002245	308.121
	0.25	0.01	#NUM!	#NUM!
	0.75	0.813	#NUM!	#NUM!
C58174	42	11.1	0.04	277.5	EOP1-P2	EOP1-P2		336.6
C58174	48	15.9	0.032	496.875	P2	P2		336.6
C58174	60	9.3	0.002	4650	P2	P2		336.6
C58174	72	5.5	0.008	687.5	P2	P2		336.6
C58174	84	5.8	0.023	252.174	P2	P2		336.6
C58174	96	7.2	0.0277	259.928	P2	P2		336.6
C58174	108	7.3	0.041	178.049	P2	P2		336.6
C58174	120	4.2	0.2364	17.7665	P2	P2		336.6
C58174	132	6.2	0.0147	421.769	P2	P2		336.6
C58174	144	5.6	0.0057	982.456	P2	P2		336.6
C58174	336.6	<LOD	<LOD					336.6
	Median	6.7	0.02535	349.634
	0.25	5.575	0.007425	233.643
	0.75	9.75	0.04025	761.239

## Sheet: Table 5 All Phase-2
Table 5		Sample ID	Animal ID	Hours Post-Challenge	Total-PA (ng/mL)	PA83 (ng/mL)	Total LF (ng/mL)	Lethal Toxin (ng/mL)	Total EF (ng/mL)	Edema Toxin (ng/mL)	Bact (cfu/mL)	PA/LF Ratio	LF/LTx Ratio	LF/EF Ratio	EF/ETx Ratio	PA/ETx Ratio	Exact Phase	Phase-2 2	Time to Death (hours)	Progression Classification			All phase-2 includes beginning, middle and end-of-phase-2; exact phase below (where in phase-2)
All Phase-2		3013.C60763.30hPCP2.P1	C60763	30	326	45.2	50.9	15.3	2.6	0.576	937000	6.40472	3.3268	19.5769	4.51389	565.972	EOP1-P2	P2	54.7	Fast	Beginning	EOP1-P2	The end-of-phase-1 (EOP1) is also the beginning of phase-2 (EOP1-P2)
		3013.C60763.36hPCP2.P1	C60763	36	126	<LOD	35.6	15.7	0.666	0.054	6770	3.53933	2.26752	53.4535	12.3333	2333.33	P2	P2	54.7	Fast	Middle	P2	Phase-2 only (in the middle of Phase-2, not the beginning or end)
		3013.C60763.42hPCP2.P1	C60763	42	217	15	55.7	15.5	1.83	0.294	115000	3.89587	3.59355	30.4372	6.22449	738.095	P2-EOP2	P2	54.7	Fast	End of P2	P2-EOP2	End of phase-2, before final rise.
		3013.C58176.30hPCP2.P1	C58176	30	188	25.6	200	81.7	2.68	0.635	8300000	0.94	2.44798	74.6269	4.22047	296.063	EOP1-P2	P2	55.2	Fast
		3013.C58176.36hPCP2.P1	C58176	36	215	<LOD	98.1	63.6	1.13	0.218	10200	2.19164	1.54245	86.8142	5.18349	986.239	P2	P2	55.2	Fast			All three of the exact phases above are in phase-2
		3013.C58176.42hPCP2.P1	C58176	42	199	7.7	133	50.9	2.64	0.602	91300	1.49624	2.61297	50.3788	4.38538	330.565	P2-EOP2	P2	55.2	Fast
		3013.C58003.42hPCP2.P1	C58003	42	1143	163	300	169	23.7	5.64	5930000	3.81	1.77515	12.6582	4.20213	202.66	EOP1-P2	P2	57.3	Fast			Table 5 Data		Medians, quartiles, rank sum test for phase-2 in fast progression vs phase-2 in slow progression
		3013.C58003.48hPCP2.P1	C58003	48	188	<LOD	220	97.8	6.89	2	260000	0.854545	2.24949	31.9303	3.445	94	P2-EOP2	P2	57.3	Fast			Comparison of animals with fast progression vs slow progression using oneway analysis in JMP: extracted for table 5 for all of phase-2 (described above): median, quartiles, rank sum test for significan differences. Z-statistic and p-value shown below.
		3013.C60732.36hPCP2.P1	C60732	36	1189	176	313	165	39.2	7.1	7400000	3.79872	1.89697	7.98469	5.52113	167.465	EOP1-P2	P2	59	Fast
		3013.C60732.42hPCP2.P1	C60732	42	693	<LOD	557	392	1.8	0.663	2900	1.24417	1.42092	309.444	2.71493	1045.25	P2	P2	59	Fast
		3013.C59669.48hPCP2.P1	C59669	48	3035	621	1038	573	208	38.9	32000000	2.92389	1.81152	4.99038	5.34704	78.0206	EOP1-P2	P2	64.8	Fast
		3013.C59669.60hPCP2.P1	C59669	60	282	<LOD	200	149	5.62	0.872	185000	1.41	1.34228	35.5872	6.44495	323.394	P2-EOP2	P2	64.8	Fast
		3013.C57161.48hPC.P2	C57161	48	2221	516	366	245	53.4	15	7170000	6.06831	1.49388	6.85393	3.56	148.067	EOP1-P2	P2	66.9	Fast
		3013.C57161.60hPC.P2	C57161	60	2303	165	741	597	34.9	13.5	1070000	3.10796	1.24121	21.2321	2.58519	170.593	P2-EOP2	P2	66.9	Fast
		3013.C58170.60hPCP2.P1	C58170	60	428	<LOD	189	139	0.194	0.034	63000	2.26455	1.35971	974.227	5.70588	12588.2	EOP1-P2	P2	74.1	Fast
				Median	326	163	200	139	2.68	0.663	260000	2.92389	1.81152	31.9303	4.51389	323.394
				lower quartile	199	20.3	98.1	50.9	1.8	0.294	63000	1.41	1.42092	12.6582	3.56	167.465
				upper quartile	1189	346	366	245	34.9	7.1	7170000	3.81	2.44798	74.6269	5.70588	986.239
		3013.C59619.36hPCP2.P1	C59619	36	368	36.2	32.5	12.5	0.661	0.278	176000	11.3231	2.6	49.1679	2.3777	1323.74	EOP1-P2	P2	76.4	Slow
		3013.C59619.42hPCP2.P1	C59619	42	367	18.7	37.4	23.2	0.692	0.255	14600	9.81283	1.61207	54.0462	2.71373	1439.22	P2	P2	76.4	Slow
		3013.C59619.48hPCP2.P1	C59619	48	283	<LOD	34.9	22.3	0.184	0.062	4100	8.10888	1.56502	189.674	2.96774	4564.52	P2	P2	76.4	Slow
		3013.C59619.60hPCP2.P1	C59619	60	309	25	34.4	17.1	2.74	0.503	133000	8.98256	2.0117	12.5547	5.44732	614.314	P2-EOP2	P2	76.4	Slow
		3013.C58135.60hPCP2.P1	C58135	60	328	33.1	41.5	13	0.922	0.153	62300	7.90361	3.19231	45.0108	6.02614	2143.79	EOP1-P2	P2	90.4	Slow
		3013.C58135.72hPCP2.P1	C58135	72	234	<LOD	31.3	13.2	0.973	0.265	30700	7.47604	2.37121	32.1686	3.6717	883.019	P2-EOP2	P2	90.4	Slow
		3013.C57793.48hPCP2.P1	C57793	48	133	8.8	23.8	4.55	0.401	0.038	61000	5.58824	5.23077	59.3516	10.5526	3500	EOP1-P2	P2	91.1	Slow
		3013.C57793.60hPCP2.P1	C57793	60	173	9	24.8	10.2	0.61	0.137	13100	6.97581	2.43137	40.6557	4.45255	1262.77	P2	P2	91.1	Slow										Combined data table from jmp for 2-sample test
		3013.C57793.72hPCP2.P1	C57793	72	275	<LOD	33.3	15.8	0.933	0.272	91700	8.25826	2.10759	35.6913	3.43015	1011.03	P2-EOP2	P2	91.1	Slow										X	Y	S	Z	Prob>|Z|
		3013.C58167.36hPCP2.P1	C58167	36	89.7	7.6	26.3	7.94	0.743	0.242	151000	3.41065	3.31234	35.397	3.07025	370.661	EOP1-P2	P2	91.7	Slow										Progression Classification	Total-PA (ng/mL)	797	4.30958	<.0001
		3013.C58167.42hPCP2.P1	C58167	42	129	<LOD	18.9	6.49	0.38	0.082	8470	6.8254	2.91217	49.7368	4.63415	1573.17	P2	P2	91.7	Slow										Progression Classification	Total LF (ng/mL)	898	5.82878	<.0001
		3013.C58167.48hPCP2.P1	C58167	48	65	<LOD	19.4	6.52	0.177	0.047	7100	3.35052	2.97546	109.605	3.76596	1382.98	P2	P2	91.7	Slow										Progression Classification	Lethal Toxin (ng/mL)	888	5.67848	<.0001
		3013.C58167.60hPCP2.P1	C58167	60	54	<LOD	16.8	4.56	0.258	0.041	11500	3.21429	3.68421	65.1163	6.29268	1317.07	P2	P2	91.7	Slow										Progression Classification	Total EF (ng/mL)	862	5.28722	<.0001
		3013.C58167.72hPCP2.P1	C58167	72	216	<LOD	28.4	10.3	1.33	0.362	49300	7.60563	2.75728	21.3534	3.67403	596.685	P2-EOP2	P2	91.7	Slow										Progression Classification	Edema Toxin (ng/mL)	833	5.04968	<.0001
		3013.C57998.48hPC.P1	C57998	48	41	<LOD	16.2	6.32	0.064	0.001	5600	2.53086	2.56329	253.125	64	41000	EOP1-P2	P2	100.8	Slow										Progression Classification	Bact (cfu/mL)	809	4.49076	<.0001
		3013.C57998.60hPC.P1	C57998	60	115	<LOD	26	10.3	0.04	0.0048	5900	4.42308	2.52427	650	8.33333	23958.3	P2	P2	100.8	Slow										Progression Classification	PA/LF Ratio	212	-4.47482	<.0001
		3013.C57998.72hPC.P1	C57998	72	98.3	<LOD	16	6.5	0.022	0.0017	647	6.14375	2.46154	727.273	12.9412	57823.5	P2	P2	100.8	Slow										Progression Classification	LF/LTx Ratio	279	-3.46705	0.0005
		3013.C57998.84hPC.P1	C57998	84	144	5.565	22.63	9.59	0.459	0.035	28700	6.36323	2.35975	49.3028	13.1143	4114.29	P2-EOP2	P2	100.8	Slow										Progression Classification	LF/EF Ratio	290	-3.30159	0.001
		3013.C59617.48hPCP2.P1	C59617	48	54.2	<LOD	12.4	1.91	0.032	0.002	3270	4.37097	6.49215	387.5	16	27100	EOP1-P2	P2	105.1	Slow										Progression Classification	EF/ETx Ratio	413	-1.3618	0.1733
		3013.C59617.60hPCP2.P1	C59617	60	147	<LOD	17.4	4.5	0.123	0.024	7430	8.44828	3.86667	141.463	5.125	6125	P2	P2	105.1	Slow										Progression Classification	PA/ETx Ratio	194	-4.71274	<.0001
		3013.C59617.72hPCP2.P1	C59617	72	238	<LOD	17.9	7.4	0.281	0.057	700	13.2961	2.41892	63.7011	4.92982	4175.44	P2-EOP2	P2	105.1	Slow
		3013.C58159.48hPC.P2	C58159	48	121	7.89	23.8	8.76	0.231	0.0057	31000	5.08403	2.71689	103.03	40.5263	21228.1	EOP1-P2	P2	109	Slow		Table 5 Data Examples PA and LF										Phase-2 Thresholds combined data table from JMP
		3013.C58159.60hPC.P1	C58159	60	183	<LOD	33.5	13.9	0.072	0.012	2570	5.46269	2.41007	465.278	6	15250	P2	P2	109	Slow		Custom quantiles to determine 95 percentiles (toxin P2 thresholds) and 5 percentile (toxin ratios P2 thresholds)										Progression Classification	Y	Quantile	Estimate	Lower 95%	Upper 95%	Actual Coverage
		3013.C58159.72hPC.P1	C58159	72	182	<LOD	23.42	8.83	0.058	0.016	3200	7.77114	2.65232	403.793	3.625	11375	P2	P2	109	Slow												Slow	Total-PA (ng/mL)	0.05	26.87	23.2	368	93.06
		3013.C58159.84hPC.P1	C58159	84	223	<LOD	25.61	11.6	0.184	0.032	10600	8.70754	2.20776	139.185	5.75	6968.75	P2	P2	109	Slow												Slow	Total-PA (ng/mL)	0.25	67.4	41	98.3	96.43
		3013.C58159.96hPC.P1	C58159	96	218	<LOD	24.35	8.99	0.133	0.049	803	8.95277	2.70857	183.083	2.71429	4448.98	P2-EOP2	P2	109	Slow												Slow	Total-PA (ng/mL)	0.5	137	96.7	173	96.35
		3013.C58122.48hPC.P2	C58122	48	152	<LOD	22	9.03	0.097	0.0048	3630	6.90909	2.43632	226.804	20.2083	31666.7	EOP1-P2	P2	115.1	Slow												Slow	Total-PA (ng/mL)	0.75	205.25	172	238	96.43
		3013.C58122.60hPC.P1	C58122	60	115	<LOD	16.5	7.36	0.015	0.0026	6	6.9697	2.24185	1100	5.76923	44230.8	P2	P2	115.1	Slow												Slow	Total-PA (ng/mL)	0.95	341.65	23.2	368	93.06
		3013.C58122.72hPC.P1	C58122	72	85	<LOD	9.66	4.22	0.011	0.0016	6	8.79917	2.2891	878.182	6.875	53125	P2	P2	115.1	Slow												Slow	Total LF (ng/mL)	0.05	6.09	4.8	41.5	93.06
		3013.C58122.84hPC.P1	C58122	84	75.3	<LOD	8.3	4.18	0.056	0.008	2870	9.07229	1.98565	148.214	7	9412.5	P2	P2	115.1	Slow												Slow	Total LF (ng/mL)	0.25	13.85	9.66	16.8	96.43
		3013.C58122.96hPC.P1	C58122	96	208	6.41	28.93	11.4	0.842	0.153	29700	7.18977	2.53772	34.3587	5.50327	1359.48	P2-EOP2	P2	115.1	Slow												Slow	Total LF (ng/mL)	0.5	20.165	16.65	23.8	96.35
		3013.C57997.48hPC.P1	C57997	48	165	11.8	15.6	8.62	0.166	0.02	11000	10.5769	1.80974	93.9759	8.3	8250	EOP1-P2	P2	125.9	Slow												Slow	Total LF (ng/mL)	0.75	26.075	23.8	33.3	96.43
		3013.C57997.60hPC.P1	C57997	60	200	<LOD	15.5	6.97	0.048	0.014	367	12.9032	2.22382	322.917	3.42857	14285.7	P2	P2	125.9	Slow												Slow	Total LF (ng/mL)	0.95	35.775	4.8	41.5	93.06
		3013.C57997.72hPC.P1	C57997	72	96.7	<LOD	10.4	4.69	0.022	0.0079	526	9.29808	2.21748	472.727	2.78481	12240.5	P2	P2	125.9	Slow												Slow	Lethal Toxin (ng/mL)	0.05	0.81835	0.583	23.2	93.06
		3013.C57997.84hPC.P1	C57997	84	80.7	<LOD	16.65	6.17	0.469	0.04	723	4.84685	2.69854	35.5011	11.725	2017.5	P2	P2	125.9	Slow												Slow	Lethal Toxin (ng/mL)	0.25	4.5125	1.91	6.32	96.43
		3013.C57997.96hPC.P1	C57997	96	144	<LOD	20.53	10.9	0.35	0.095	8070	7.01413	1.88349	58.6571	3.68421	1515.79	P2-EOP2	P2	125.9	Slow												Slow	Lethal Toxin (ng/mL)	0.5	7.38	6.17	8.99	96.35
		3013.C58156.48hPC.P2	C58156	48	200	<LOD	26.1	10.3	0.081	0.0043	7830	7.66284	2.53398	322.222	18.8372	46511.6	EOP1-P2	P2	140.1	Slow												Slow	Lethal Toxin (ng/mL)	0.75	10.3	8.83	13	96.43
		3013.C58156.60hPC.P1	C58156	60	172	<LOD	19.8	8.68	0.076	0.014	12900	8.68687	2.28111	260.526	5.42857	12285.7	P2	P2	140.1	Slow												Slow	Lethal Toxin (ng/mL)	0.95	18.92	0.583	23.2	93.06
		3013.C58156.72hPC.P1	C58156	72	137	<LOD	11.74	5.09	0.021	0.0061	263	11.6695	2.30648	559.048	3.44262	22459	P2	P2	140.1	Slow												Slow	Total EF (ng/mL)	0.05	0.009755	0.002	2.74	93.06
		3013.C58156.84hPC.P1	C58156	84	137	<LOD	11.43	5.2	0.163	0.041	797	11.986	2.19808	70.1227	3.97561	3341.46	P2	P2	140.1	Slow												Slow	Total EF (ng/mL)	0.25	0.0415	0.021	0.076	96.43
		3013.C58156.96hPC.P1	C58156	96	186	<LOD	21.06	8.68	0.185	0.043	2130	8.83191	2.42627	113.838	4.30233	4325.58	P2	P2	140.1	Slow												Slow	Total EF (ng/mL)	0.5	0.1715	0.072	0.281	96.35
		3013.C58156.Terminal.S1.wb	C58156	140.1	207	6.03	25.58	9	0.47	0.182	1390000	8.09226	2.84222	54.4255	2.58242	1137.36	P3	P2	140.1	Slow												Slow	Total EF (ng/mL)	0.75	0.46975	0.258	0.842	96.43
		3013.C59618.42hPCP2.P1	C59618	42	29.6	<LOD	12.4	1.53	0.046	0.0015	9370	2.3871	8.10458	269.565	30.6667	19733.3	EOP1-P2	P2	201.9	Slow												Slow	Total EF (ng/mL)	0.95	1.09795	0.002	2.74	93.06
		3013.C59618.48hPCP2.P1	C59618	48	42.8	<LOD	13.3	2.02	0.026	0.001	2930	3.21805	6.58416	511.538	26	42800	P2	P2	201.9	Slow												Slow	Edema Toxin (ng/mL)	0.05	0.00049	8.4e-05	0.503	92.69
		3013.C59618.60hPCP2.P1	C59618	60	25.7	<LOD	8.51	1.05	0.021	0.00065	923	3.01998	8.10476	405.238	32.3077	39538.5	P2	P2	201.9	Slow												Slow	Edema Toxin (ng/mL)	0.25	0.0048	0.0015	0.014	96.61
		3013.C59618.72hPCP2.P1	C59618	72	28.3	<LOD	6.3	0.86	0.002	0.00025	6	4.49206	7.32558	3150	8	113200	P2	P2	201.9	Slow												Slow	Edema Toxin (ng/mL)	0.5	0.035	0.012	0.047	95.11
		3013.C59618.84hPCP2.P1	C59618	84	34.4	<LOD	5.7	0.741	0.0107		1240	6.03509	7.69231	532.71			P2	P2	201.9	Slow												Slow	Edema Toxin (ng/mL)	0.75	0.095	0.046	0.242	96.61
		3013.C59618.96hPCP2.P1	C59618	96	23.2	<LOD	4.8	0.583	0.008	8.4e-05	350	4.83333	8.23328	600	95.2381	276190	P2	P2	201.9	Slow												Slow	Edema Toxin (ng/mL)	0.95	0.3116	8.4e-05	0.503	92.69
		3013.C59618.108hPCP2.P1	C59618	108	27.5	<LOD	6.7	0.9	0.0245	0.0011	393	4.10448	7.44444	273.469	22.2727	25000	P2	P2	201.9	Slow												Slow	Bact (cfu/mL)	0.05	6	6	1390000	93.06
		3013.C59618.120hPCP2.P1	C59618	120	56.9	<LOD	18.1	3.25	0.8434	0.193	480	3.14365	5.56923	21.4608	4.36995	294.819	P2	P2	201.9	Slow												Slow	Bact (cfu/mL)	0.25	705.75	350	2570	96.43
		3013.C59618.132hPCP2.P1	C59618	132	74.6	<LOD	20.7	4.36	0.212	0.046	6	3.60386	4.74771	97.6415	4.6087	1621.74	P2	P2	201.9	Slow												Slow	Bact (cfu/mL)	0.5	4850	2130	9370	96.35
		3013.C59618.144hPCP2.P1	C59618	144	42.6	<LOD	33.5	6.49	0.4954	0.057	6	1.27164	5.16179	67.6221	8.69123	747.368	P2	P2	201.9	Slow												Slow	Bact (cfu/mL)	0.75	14225	8470	61000	96.43
				Median	137	NA	20.165	7.38	0.1715	0.035	4850	6.99497	2.55051	126.511	5.50327	4564.52																Slow	Bact (cfu/mL)	0.95	159750	6	1390000	93.06
				lower quartile	67.4	Excluded	13.85	4.5125	0.0415	0.0048	705.75	4.44032	2.2831	50.8142	3.67403	1382.98																Slow	PA/LF Ratio	0.05	2.48055	1.27164	13.2961	93.06
				upper quartile	205.25		26.075	10.3	0.46975	0.095	14225	8.77626	3.82105	399.72	11.725	23958.3																Slow	PA/LF Ratio	0.25	4.44032	3.21805	6.03509	96.43
				95%ile																												Slow	PA/LF Ratio	0.5	6.99497	5.58824	8.09226	96.35
																																Slow	PA/LF Ratio	0.75	8.77626	7.90361	9.81283	96.43
																																Slow	PA/LF Ratio	0.95	12.307	1.27164	13.2961	93.06
		3013.C58174.42hPCP2.P1	C58174	42	33.9	<LOD	11.1	3.25	0.04	0.0023	6400	3.05405	3.41538	277.5	17.3913	14739.1	EOP1-P2	P2	336.6	Survivor												Slow	LF/LTx Ratio	0.05	1.74056	1.56502	8.23328	93.06
		3013.C58174.48hPCP2.P1	C58174	48	22.2	<LOD	15.9	3.38	0.032	0.002	2900	1.39623	4.70414	496.875	16	11100	P2	P2	336.6	Survivor												Slow	LF/LTx Ratio	0.25	2.2831	2.10759	2.42627	96.43
		3013.C58174.60hPCP2.P1	C58174	60	23.6	<LOD	9.3	1.57	0.002	0.0001	227	2.53763	5.92357	4650	20	236000	P2	P2	336.6	Survivor												Slow	LF/LTx Ratio	0.5	2.55051	2.41892	2.84222	96.35
		3013.C58174.72hPCP2.P1	C58174	72	27	<LOD	5.5	1.12	0.008	0.0005	6	4.90909	4.91071	687.5	16	54000	P2	P2	336.6	Survivor												Slow	LF/LTx Ratio	0.75	3.82105	2.75728	6.58416	96.43
		3013.C58174.84hPCP2.P1	C58174	84	40.4	<LOD	5.8	0.905	0.023	0.003	260	6.96552	6.40884	252.174	7.66667	13466.7	P2	P2	336.6	Survivor												Slow	LF/LTx Ratio	0.95	8.10464	1.56502	8.23328	93.06
		3013.C58174.96hPCP2.P1	C58174	96	49.3	<LOD	7.2	1.41	0.0277	0.0028	610	6.84722	5.10638	259.928	9.89286	17607.1	P2	P2	336.6	Survivor												Slow	LF/EF Ratio	0.05	21.4232	12.5547	3150	93.06
		3013.C58174.108hPCP2.P1	C58174	108	43.8	<LOD	7.3	1.6	0.041	0.0058	343	6	4.5625	178.049	7.06897	7551.72	P2	P2	336.6	Survivor												Slow	LF/EF Ratio	0.25	50.8142	35.5011	67.6221	96.43
		3013.C58174.120hPCP2.P1	C58174	120	39.9	<LOD	4.2	1.1	0.2364	0.036	3	9.5	3.81818	17.7665	6.56667	1108.33	P2	P2	336.6	Survivor												Slow	LF/EF Ratio	0.5	126.511	65.1163	260.526	96.35
		3013.C58174.132hPCP2.P1	C58174	132	35.3	<LOD	6.2	0.849	0.0147	0.0034	6	5.69355	7.30271	421.769	4.32353	10382.4	P2	P2	336.6	Survivor												Slow	LF/EF Ratio	0.75	399.72	253.125	559.048	96.43
		3013.C58174.144hPCP2.P1	C58174	144	27.4	<LOD	5.6	0.587	0.0057		3	4.89286	9.54003	982.456			P2	P2	336.6	Survivor												Slow	LF/EF Ratio	0.95	955.818	12.5547	3150	93.06
				Median	34.6	#NUM!	6.7	1.265	0.02535	0.0028	243.5	5.30132	5.00855	349.634	9.89286	13466.7																Slow	EF/ETx Ratio	0.05	2.6612	2.3777	95.2381	92.69
				lower quartile	26.15	#NUM!	5.575	0.891	0.007425	0.00125	5.25	2.92495	4.37642	233.643	6.81782	8967.04																Slow	EF/ETx Ratio	0.25	3.67403	3.07025	4.6087	96.61
				upper quartile	41.25	#NUM!	9.75	2.0125	0.04025	0.0046	1182.5	6.8768	6.63231	761.239	16.6957	35803.6																Slow	EF/ETx Ratio	0.5	5.50327	4.45255	7	95.11
				Z																												Slow	EF/ETx Ratio	0.75	11.725	6.875	22.2727	96.61
				Prob>|Z|																												Slow	EF/ETx Ratio	0.95	49.9158	2.3777	95.2381	92.69
																																Slow	PA/ETx Ratio	0.05	506.276	294.819	276190	92.69
																																Slow	PA/ETx Ratio	0.25	1382.98	1011.03	3341.46	96.61
																																Slow	PA/ETx Ratio	0.5	4564.52	2143.79	12285.7	95.11
																																Slow	PA/ETx Ratio	0.75	23958.3	12240.5	42800	96.61
																																Slow	PA/ETx Ratio	0.95	79974.1	294.819	276190	92.69

## Sheet: Table 5 Phase-3
	Animal ID	Hours Post-Challenge	Total-PA (ng/mL)	Total LF (ng/mL)	Lethal Toxin (ng/mL)	Total EF (ng/mL)	Edema Toxin (ng/mL)	Bact (cfu/mL)	PA/LF Ratio	LF/LTx Ratio	LF/EF Ratio	EF/ETx Ratio	PA/ETx Ratio	Time to Terminal (hours)	Progression Classification	Time from Terminal								JMP Combined Data Table: Median and Quartiles
	C59621	42	333	57.8	23.7	20.7	1.872	2930000	5.76125	2.43882	2.79227	11.0577	177.885	48.9	Fast	6.9								X	Y	Level	Minimum	0.1	0.25	Median	0.75	0.9	Maximum
	C60763	48	2222	366	203	74.7	15.7	5370000	6.07104	1.80296	4.8996	4.75796	141.529	54.7	Fast	6.7								Progression Classification	Total-PA (ng/mL)	Fast	188	188	307.5	509	1476.5	2303	2303
	C58176	48	536	190	63.9	40.6	10.3	3100000	2.82105	2.9734	4.6798	3.94175	52.0388	55.2	Fast	7.2								Progression Classification	Total LF (ng/mL)	Fast	56.2	56.2	66.5	200	336.5	741	741
	C58003	48	188	220	97.8	6.89	2	260000	0.854545	2.24949	31.9303	3.445	94	57.3	Fast	9.3								Progression Classification	Lethal Toxin (ng/mL)	Fast	21	21	25.7	97.8	192	597	597
	C59656	48	731	75.2	27.7	28	4.97	3630000	9.72074	2.7148	2.68571	5.6338	147.082	57.9	Fast	9.9								Progression Classification	Total EF (ng/mL)	Fast	1.28	1.28	5.6	20.7	37.75	74.7	74.7
	C58214	48	509	56.2	21	5.58	0.307	1340000	9.05694	2.67619	10.0717	18.1759	1657.98	58.4	Fast	10.4								Progression Classification	Edema Toxin (ng/mL)	Fast	0.307	0.307	0.6195	2	11.9	15.7	15.7
	C60732	48	419	307	181	1.28	0.367	3930	1.36482	1.69613	239.844	3.48774	1141.69	59	Fast	11								Progression Classification	Bact (cfu/mL)	Fast	3930	3930	222500	1340000	3365000	5370000	5370000
	C59669	60	282	200	149	5.62	0.872	185000	1.41	1.34228	35.5872	6.44495	323.394	64.8	Fast	4.8								Progression Classification	PA/LF Ratio	Fast	0.854545	0.854545	1.38741	3.10796	7.56399	9.72074	9.72074
	C57161	60	2303	741	597	34.9	13.5	1070000	3.10796	1.24121	21.2321	2.58519	170.593	66.9	Fast	6.9								Progression Classification	LF/LTx Ratio	Fast	1.24121	1.24121	1.51921	2.24949	2.6955	2.9734	2.9734
calculated here and from combined data table at right		Median	509	200	97.8	20.7	2	1340000	3.10796	2.24949	10.0717	4.75796	170.593		Median	7.2								Progression Classification	LF/EF Ratio	Fast	2.68571	2.68571	3.73604	10.0717	33.7588	239.844	239.844
		0.25	307.5	66.5	25.7	5.6	0.6195	222500	1.38741	1.51921	3.73604	3.46637	117.764		Lower quartile	6.8	in section 2.4.3							Progression Classification	EF/ETx Ratio	Fast	2.58519	2.58519	3.46637	4.75796	8.75132	18.1759	18.1759
		0.75	1476.5	336.5	192	37.75	11.9	3365000	7.56399	2.6955	33.7588	8.75132	732.542		Upper quartile	10.15								Progression Classification	PA/ETx Ratio	Fast	52.0388	52.0388	117.764	170.593	732.542	1657.98	1657.98
	C59619	72	23552	6959	7037	797	272	12100000	3.38439	0.988916	8.73149	2.93015	86.5882	76.4	Slow	4.4								Progression Classification	Total-PA (ng/mL)	Slow	207	327.8	813	8547	34638	77026.2	81835
	C58135	84	1074	171	92.9	13.7	3.18	1390000	6.2807	1.84069	12.4818	4.30818	337.736	90.4	Slow	6.4								Progression Classification	Total LF (ng/mL)	Slow	25.58	49.964	171	1754	7996	26395.2	28600
	C57793	84	34638	7996	7991	726	175	117000000	4.33192	1.00063	11.0138	4.14857	197.931	91.1	Slow	7.1								Progression Classification	Lethal Toxin (ng/mL)	Slow	9	21.12	92.9	1799	7991	19560.2	20707
	C58167	84	57791	17576	14973	2055	626	90700000	3.28806	1.17385	8.5528	3.28275	92.3179	91.7	Slow	7.7								Progression Classification	Total EF (ng/mL)	Slow	0.47	1.61	6.48	201	797	2714.2	2879
	C57998	96	15503	1754	1799	448	200	31300000	8.83865	0.974986	3.91518	2.24	77.515	100.8	Slow	4.8								Progression Classification	Edema Toxin (ng/mL)	Slow	0.182	0.4516	2.92	54.8	272	610.8	626
	C59617	96	813	178.5	148	6.17	1.53	59300	4.55462	1.20608	28.9303	4.03268	531.373	105.1	Slow	9.1								Progression Classification	Bact (cfu/mL)	Slow	59300	66270	390000	6745000	97275000	141300000	144000000
	C59617	105.1	81835	28600	20707	2879	550	144000000	2.86136	1.38118	9.934	5.23455	148.791	105.1	Slow	0								Progression Classification	PA/LF Ratio	Slow	2.86136	2.9467	3.38439	4.33192	6.2807	8.68938	8.83865
	C58159	109	811	147.5	69.6	6.48	2.92	477000	5.49831	2.11925	22.7623	2.21918	277.74	109	Slow	0								Progression Classification	LF/LTx Ratio	Slow	0.974986	0.977772	1.00063	1.20608	1.84069	2.69763	2.84222
	C57997	125.9	1874	434.7	244	201	54.8		4.31102	1.78156	2.16269	3.66788	34.1971	125.9	Slow	0								Progression Classification	LF/EF Ratio	Slow	2.16269	2.51318	8.5528	11.0138	22.7623	49.3265	54.4255
	C58156	140.1	207	25.58	9	0.47	0.182	1390000	8.09226	2.84222	54.4255	2.58242	1137.36	140.1	Slow	0								Progression Classification	EF/ETx Ratio	Slow	2.21918	2.22334	2.58242	3.66788	4.30233	5.04927	5.23455
	C59618	201.9	8547	2299	2085	185	43	129000	3.7177	1.10264	12.427	4.30233	198.767	201.9	Slow	0								Progression Classification	PA/ETx Ratio	Slow	34.1971	42.8607	86.5882	197.931	337.736	1016.16	1137.36
calculated here and from combined data table at right		Median	8547	1754	1799	201	54.8	6745000	4.33192	1.20608	11.0138	3.66788	197.931		Median	4.4
		0.25	813	171	92.9	6.48	2.92	390000	3.38439	1.00063	8.5528	2.58242	86.5882		Lower quartile	0	in section 2.4.3
		0.75	34638	7996	7991	797	272	97275000	6.2807	1.84069	22.7623	4.30233	337.736		Upper quartile	7.1		JMP Combined Data Table for 2-sample test
Fast vs Slow Wilcoxon Test from jmp		Z-score	-2.50713	-1.59545	-1.89934	-1.7474	-1.97532	-1.18444	-0.75974	2.12726	0	1.7474	0.22792					X	Y	S	Z	Prob>|Z|
		Prob>|Z|	0.0122	0.1106	0.0575	0.0806	0.0482	0.2362	0.4474	0.0334	1	0.0806	0.8197					Progression Classification	Total-PA (ng/mL)	61	-2.50713	0.0122
																		Progression Classification	Total LF (ng/mL)	73	-1.59545	0.1106
																		Progression Classification	Lethal Toxin (ng/mL)	69	-1.89934	0.0575
	Terminal Bacteremia Only																	Progression Classification	Total EF (ng/mL)	71	-1.7474	0.0806
	Animal ID	Hours Post-Challenge	Column 16	Bact (cfu/mL)	Time to Term (hours)	Prog Class	Time from Terminal											Progression Classification	Edema Toxin (ng/mL)	68	-1.97532	0.0482
	C57161	66.9	Terminal	82700000	66.9	Fast	0											Progression Classification	Bact (cfu/mL)	75	-1.18444	0.2362
	C58214	58.4	Term	627000000	58.4	Fast	0											Progression Classification	PA/LF Ratio	84	-0.75974	0.4474
	C58282	48.5	Term	1100000000	48.5	Fast	0											Progression Classification	LF/LTx Ratio	123	2.12726	0.0334
	C58003	57.3	Term	747000000	57.3	Fast	0											Progression Classification	LF/EF Ratio	95	0	1
	C58170	74.1	Term	830000000	74.1	Fast	0											Progression Classification	EF/ETx Ratio	118	1.7474	0.0806
	C58176	55.2	Term	877000000	55.2	Fast	0											Progression Classification	PA/ETx Ratio	98	0.22792	0.8197
	C59621	48.9	Term	1330000000	48.9	Fast	0
	C59656	57.9	Term	310000000	57.9	Fast	0
	C59669	64.8	Term	397000000	64.8	Fast	0
	C60732	59	Term	450000000	59	Fast	0
	C60763	54.7	Term	620000000	54.7	Fast	0
			Median	627000000
			0.25	397000000
			0.75	877000000
	C57997	125.9	Terminal		125.9	Slow	0
	C57998	100.8	Term	12400000	100.8	Slow	0
	C58122	115.1	Term	44000000	115.1	Slow	0
	C58156	140.1	Terminal	1390000	140.1	Slow	0
	C58159	109	Terminal	477000	109	Slow	0
	C57793	91.1	Term	50000000	91.1	Slow	0
	C58135	90.4	Term	171000000	90.4	Slow	0
	C58167	91.7	Term	307000000	91.7	Slow	0
	C59617	105.1	TermP2	144000000	105.1	Slow	0
	C59619	76.4	Term	750000000	76.4	Slow	0
	C59618	201.9	TermP2	129000	201.9	Slow	0
	C58174	336.6	TermP2		336.6	Survivor	0
			Median	47000000
			0.25	1161750
			0.75	205000000
			Z-score	-3.1336
			Prob>|Z|	0.0017
	Combined Data Table Term Bact only
	X	Y	Level	Minimum	0.1	0.25	Median	0.75	0.9	Maximum
	Progression Classification	Bact (cfu/mL)	Fast	82700000	128160000	397000000	627000000	877000000	1284000000	1330000000
	Progression Classification	Bact (cfu/mL)	Slow	129000	163800	1161750	47000000	205000000	705700000	750000000

## Sheet: Fig 5A-1
Animal # (table 1)		time-to-terminal (h)	Animal ID		As described in the materials and methods, graphs of two points (highlighted in yellow) between which toxin levels exceeded the threshold in each animal. Linear equations generated were used to calculate the time to reach threshold (excel sheet Fig 5A-2).							Linear equations from these graphs used to calculate the time to threshold (on excel tab Fig 5A-2.
			Excluded toxins		Total PA	PA83	Total LF	LTx	Total EF	ETx	Bact
1	1	48.5	C582821	0	<LOD	<LOD	<LOD	NA	<LOD	NA	0
				18	<LOD	<LOD	<LOD	NA	<LOD	NA	0
				24	<LOD	<LOD	0.027819	<LOD	0.000209581	<LOD	0
				30	<LOD	<LOD	0.234797	0.1033	0.000675901	<LOD	+
		Gap to term	12.5	36	9.11453	<LOD	2.99432	0.86526	0.0264319	0.00454487	530
			T	48.5							1100000000
					Total PA	PA83	Total LF	LTx	Total EF	ETx	Bact
2	2	48.9	C59621	0	<LOD	<LOD	<LOD	NA	<LOD	NA	0
				18	<LOD	<LOD	0.01641	<LOD	4.61114e-05	NA*	0
				24	<LOD	<LOD	0.4794	<LOD	0.00153691	<LOD	+
				30	<LOD	<LOD	2.29475	0.3202	0.00722536	0.000299581	+
				36	8.96805	<LOD	9.9885	2.39575	0.0461339	0.00375138	1560
		Gap to term	6.9	42	332.828	67.3849	57.7662	23.66	20.7447	1.87165	2930000
			T	48.9							1330000000
					Total PA	PA83	Total LF	LTx	Total EF	ETx	Bact
3		54.7	C60763	D-7	<LOD	<LOD	<LOD	NA	<LOD	NA	0
				18	<LOD	<LOD	0.07597	<LOD	0.00134544	<LOD	+
				24	13.1197	<LOD	8.21625	1.619	0.11855	0.00249371	14000
				30	325.945	45.1603	50.8725	15.2867	2.59844	0.5756	937000
				36	125.937	<LOD	35.5775	15.66	0.665607	0.0537685	6770
				42	217.406	15.0036	55.725	15.51	1.83317	0.294245	115000
		Gap to term	6.7	48	2222.31	259.43	366.425	202.825	74.711	15.6838	5370000
			T	54.7							620000000
					Total PA	PA83	Total LF	LTx	Total EF	ETx	Bact
4		55.2	C58176	D-7	<LOD	<LOD	<LOD	NA	<LOD	NA	0
				18	<LOD	<LOD	0.1621	<LOD	<LOD	NA	+
				24	18.2039	<LOD	8.921	1.746	0.0775356	0.0037366	8370
				30	187.569	25.6304	200	81.68	2.67897	0.635133	8300000
				36	215.444	<LOD	98.065	63.605	1.1324	0.217516	10200
				42	198.712	7.68705	133.25	50.885	2.64331	0.602317	91300
		Gap to term	7.2	48	535.666	47.2906	190	63.95	40.6484	10.3318	3100000
			T	55.2							877000000
					Total PA	PA83	Total LF	LTx	Total EF	ETx	Bact
5		57.3	C58003+	D-7	<LOD	<LOD	<LOD	NA	<LOD	NA	0
				18	<LOD	<LOD	0.00504	<LOD	<LOD	NA	0
				24	<LOD	<LOD	0.10695	<LOD	0.000187887	NA*	0
				30	3.88427	<LOD	2.1825	0.35195	0.0289827	0.00171082	4300
				36	132.217	19.7208	21.6675	8.77475	1.88795	0.31203	393000
				42	1142.67	163.427	299.95	169.075	23.6637	5.6387	5930000
		Gap to term	9.3	48	188.181	<LOD	219.7	97.79	6.89017	2.0002	260000
			T	57.3							747000000
					Total PA	PA83	Total LF	LTx	Total EF	ETx	Bact
6		57.9	C59656	D-7	<LOD	<LOD	<LOD	NA	<LOD	NA	0
				18	<LOD	<LOD	<LOD	NA	<LOD	NA	0
				24	<LOD	<LOD	0.02462	<LOD	<LOD	NA	0
				30	<LOD	<LOD	0.198325	<LOD	0.000401076	<LOD	0
				36	<LOD	<LOD	1.044	0.1096	0.00459616	<LOD	+
				42	13.5749	<LOD	8.535	0.892575	0.0591219	0.000818915	6970
		Gap to term	9.9	48	730.86	181.632	75.2325	27.665	28.0291	4.97228	3630000
			T	57.9							310000000
					Total PA	PA83	Total LF	LTx	Total EF	ETx	Bact
7		58.4	C582141	0	<LOD	<LOD	<LOD	NA	<LOD	NA	0
				18	<LOD	<LOD	<LOD	NA	<LOD	NA	0
				24	<LOD	<LOD	0.010377	<LOD	8.22193e-05	NA*	0
				30	<LOD	<LOD	0.135993	0.057775	0.000497668	<LOD	0
				36	<LOD	<LOD	0.83916	0.33806	0.00525358	<LOD	303	excluded
		Gap to term	10.4	48	509.275	97.5803	56.2428	20.9563	5.58299	0.306963	1340000
			T	58.4							627000000
					Total PA	PA83	Total LF	LTx	Total EF	ETx	Bact
8		59	C60732	D-7	<LOD	<LOD	<LOD	NA	<LOD	NA	0
				18	<LOD	<LOD	0.01793	<LOD	5.01796e-05	NA*	0
				24	<LOD	<LOD	0.774267	0.1304	0.00599157	0.000141726	833
				30	38.7387	<LOD	15.845	3.025	0.150442	0.0226155	6230
				36	1188.6	175.6	313.45	165.45	39.1757	7.09765	7400000
				42	692.874	<LOD	556.517	391.575	1.79965	0.662519	2900
		Gap to term	11	48	418.997	<LOD	306.9	180.575	1.28477	0.366933	3930
			T	59							450000000
					Total PA	PA83	Total LF	LTx	Total EF	ETx	Bact
9		64.8	C59669	D-7	<LOD	<LOD	<LOD	NA	<LOD	NA	0
				18	<LOD	<LOD	<LOD	NA	<LOD	NA	0
				24	<LOD	<LOD	0.00972	<LOD	<LOD	NA	0
				30	<LOD	<LOD	0.105033	<LOD	0.000200435	4.86686e-05	0
				36	<LOD	<LOD	0.91835	0.2013	0.00322592	0.00027709	250
				42	34.2257	10.1219	12.1575	1.9395	0.457415	0.0440252	40700
				48	3034.76	621.172	1038.25	572.675	208.485	38.8932	32000000
		Gap to term	4.8	60	281.531	<LOD	200.213	148.775	5.61937	0.871507	185000
			T	64.8							397000000
					Total PA	PA83	Total LF	LTx	Total EF	ETx	Bacteremia
10		66.9	C571611	D-7	<LOD	<LOD	<LOD	NA	<LOD	NA	0
				18	<LOD	<LOD	<LOD	NA	<LOD	NA	0
				24	<LOD	<LOD	0.014673	<LOD	5.14328e-05	NA*	0
				30	<LOD	<LOD	0.136045	0.050386	0.000791163	<LOD	0
				36	<LOD	<LOD	1.06946	0.3499	0.0108854	<LOD	703	excluded
				48	2221.16	516.094	366.075	245.23	53.4098	14.9888	7170000
		Gap to term	6.9	60	2302.82	164.783	740.68	596.73	34.9257	13.4933	1070000
			T	66.9							82700000
					Total PA	PA83	Total LF	LTx	Total EF	ETx	Bact
11		74.1	C58170+	D-7	<LOD	<LOD	<LOD	NA	<LOD	NA	0
				18	<LOD	<LOD	0.00558	<LOD	<LOD	NA	0
				24	<LOD	<LOD	0.04033	<LOD	5.71173e-05	NA*	0
				30	<LOD	<LOD	0.171633	<LOD	0.000392605	3.40505e-05	0
				36	<LOD	<LOD	0.878425	0.09926	0.00795929	<LOD	240
				42	16.3564	<LOD	10.3075	1.9145	0.0809959	0.00180636	6870	excluded
				48	102.388	12.0807	38.3525	5.5325	2.15673	0.1343	330000	not exceeded
		Gap to term	14.1	60	428.447	<LOD	189.437	139.325	0.19375	0.033577	63000
			T	74.1							830000000
					Total PA	PA83	Total LF	LTx	Total EF	ETx	Bact
12		76.4	C59619	D-7	<LOD	<LOD	<LOD	NA	<LOD	NA	0
				18	<LOD	<LOD	0.1018	<LOD	0.000491667	NA*	+
				24	<LOD	<LOD	2.36625	0.30575	0.00521028	0.000158255	120
				30	64.6081	<LOD	15.6025	3.4135	0.192457	0.0328581	10100
				36	367.878	36.1659	32.5275	12.5075	0.660609	0.277771	176000
				42	367.125	18.6639	37.415	23.22	0.69179	0.255081	14600
				48	283.39	<LOD	34.8825	22.2825	0.183619	0.0621744	4100
				60	308.666	25.0245	34.39	17.0825	2.74453	0.503455	133000
		Gap to term	4.4	72	23551.6	1512.54	6959	7036.5	797.086	272.162	12100000
			T	76.4							750000000
					Total PA	PA83	Total LF	LTx	Total EF	ETx	Bact
13		90.4	C58135	D-7	<LOD	<LOD	<LOD	NA	<LOD	NA	0
				18	<LOD	<LOD	<LOD	NA	<LOD	NA	0
				24	<LOD	<LOD	0.014725	<LOD	<LOD	NA	0
				30	<LOD	<LOD	0.203967	<LOD	0.000506947	<LOD	0
				36	<LOD	<LOD	1.3035	0.2563	0.0052518	0.000353779	253
				42	7.20988	<LOD	6.40075	1.4805	0.0430302	0.00104979	5330
				48	25.7119	<LOD	13.7525	2.2695	0.239859	0.0084025	13700
				60	327.624	33.1087	41.525	12.995	0.922113	0.15279	62300
				72	234.092	<LOD	31.31	13.24	0.973254	0.264583	30700
		Gap to term	6.4	84	1074.03	76.6173	171.025	92.93	13.6808	3.18049	1390000
			T	90.4							171000000
					Total PA	PA83	Total LF	LTx	Total EF	ETx	Bact
14		91.1	C57793	D-7	<LOD	<LOD	<LOD	NA	<LOD	NA	0
				18	<LOD	<LOD	<LOD	NA	<LOD	NA	0
				24	<LOD	<LOD	0.01553	NA	<LOD	NA	0
				30	<LOD	<LOD	0.2212	<LOD	0.000528744	<LOD	0
				36	<LOD	<LOD	2.071	0.33485	0.0127535	0.00070801	177
				42	20.612	<LOD	10.665	2.63475	0.0757869	0.00384895	2630
				48	132.937	8.78915	23.84	4.55	0.400837	0.0383212	61000
				60	172.873	9.02625	24.7775	10.201	0.609692	0.13705	13100
				72	275.153	<LOD	33.27	15.78	0.933177	0.272476	91700
		Gap to term	7.1	84	34638.4	2991.32	7996	7991.25	726.491	175.411	117000000
			T	91.1							50000000
					Total PA	PA83	Total LF	LTx	Total EF	ETx	Bact
15		91.7	C58167	D-7	<LOD	<LOD	<LOD	NA	<LOD	NA	0
				18	<LOD	<LOD	0.01271	<LOD	4.92667e-05	NA*	0
				24	<LOD	<LOD	0.271167	<LOD	0.00121143	6.22315e-05	+
				30	13.4867	<LOD	10.31	2.028	0.242961	0.0049	11400
				36	89.7161	7.5992	26.25	7.93775	0.743485	0.241567	151000
				42	129.276	<LOD	18.865	6.48975	0.380191	0.0820203	8470
				48	65.0381	<LOD	19.37	6.517	0.176587	0.0468347	7100
				60	54.0225	<LOD	16.76	4.55775	0.257563	0.0407311	11500
				72	215.68	<LOD	28.355	10.2825	1.3342	0.362357	49300
		Gap to term	7.7	84	57791.5	4019.69	17576.2	14972.6	2055.48	626.127	90700000
			T	91.7							307000000
					Total PA	PA83	Total LF	LTx	Total EF	ETx	Bact
16		100.8	C579981	0	<LOD	<LOD	<LOD	NA	<LOD	NA	0
				18	<LOD	<LOD	<LOD	NA	<LOD	NA	0
				24	<LOD	<LOD	0.018936	<LOD	0.000126293	<LOD	0
				30	<LOD	<LOD	0.197317	0.060734	0.000811497	<LOD	0
				36	<LOD	<LOD	1.14397	0.343955	0.00940322	8.7622e-05	460
				48	40.5594	<LOD	16.233	6.31845	0.0638014	0.00103479	5600
				60	115.321	<LOD	26.041	10.3306	0.0399655	0.0048088	5900
				72	98.3115	<LOD	15.9705	6.49907	0.0224997	0.00167509	647
				84	143.705	5.56515	22.6315	9.59197	0.458741	0.035045	28700
		Gap to term	4.8	96	15502.5	280.236	1753.8	1798.5	448.102	200.382	31300000
			T	100.8							12400000
					Total PA	PA83	Total LF	LTx	Total EF	ETx	Bact		Bact
17		105.1	C59617	D-7	<LOD	<LOD	<LOD	NA	<LOD	NA	0
				18	<LOD	<LOD	<LOD	NA	<LOD	NA	0
				24	<LOD	<LOD	0.018715	<LOD	<LOD	NA	0
				30	<LOD	<LOD	0.0975633	<LOD	9.0044e-05	<LOD	0
				36	<LOD	<LOD	0.460533	0.09112	0.00045236	5.52604e-05	+
				42	7.17271	<LOD	4.826	0.887675	0.00857408	0.000371578	280
				48	54.2083	<LOD	12.425	1.9135	0.0316901	0.00169887	3270
				60	147.184	<LOD	17.42	4.501	0.122555	0.0243021	7430
				72	238.298	<LOD	17.855	7.398	0.281109	0.0565041	700
				84	598.899	25.3842	93.76	64.1325	1.94998	0.510944	9630
		Gap to term	9.1	96	813.267	35.69	178.475	147.525	6.17356	1.53214	59300
			T	105.1	81835	514.406	28600	20707.2	2879.07	550.442	144000000
					Total PA	PA83	Total LF	LTx	Total EF	ETx	Bact			ETx
18		109	C581591	0	<LOD	<LOD	<LOD	NA	<LOD	NA	0			0.049417
				18	<LOD	<LOD	<LOD	NA	<LOD	NA	0			2.91975
				24	<LOD	<LOD	0.005	<LOD	<LOD	NA	0
				30	<LOD	<LOD	0.0760577	0.029088	0.000563412	<LOD	0
				36	<LOD	<LOD	0.53764	0.233495	0.00311376	<LOD	+
				48	121.333	7.88777	23.7603	8.76222	0.230714	0.00568267	31000
				60	183.094	<LOD	33.499	13.8602	0.0724373	0.0121134	2570
				72	182.464	<LOD	23.4177	8.8275	0.0577516	0.0156231	3200
				84	223.146	<LOD	25.613	11.5563	0.184149	0.0324577	10600
		Gap to term	13	96	218.137	<LOD	24.347	8.9928	0.132643	0.049417	803
			T	109	811.399	36.4342	147.55	69.6203	6.47977	2.91975	477000
			Toxins Excluded		Total PA	PA83	Total LF	LTx	Total EF	ETx	Bact
19		115.1	C581221	0	<LOD	<LOD	<LOD	NA	<LOD	NA	0
				18	<LOD	<LOD	0.0029	NA	<LOD	NA	+
				24	<LOD	<LOD	0.037169	<LOD	0.000148373	<LOD	0
				30	<LOD	<LOD	0.480312	0.18338	0.00336472	<LOD	337
				36	18.7425	<LOD	5.32878	1.2873	0.0444894	0.000418408	8430
				48	152.303	<LOD	22.0487	9.03033	0.0969054	0.00477789	3630
				60	114.975	<LOD	16.5295	7.3603	0.0145356	0.00255309	+
				72	84.9555	<LOD	9.6608	4.21632	0.0108658	0.00161698	+
				84	75.348	<LOD	8.30015	4.17645	0.0563637	0.00843108	2870
		Gap to term	19.1	96	207.99	6.40622	28.927	11.3842	0.842331	0.152978	29700	Toxins excluded did not exceed threshold
			T	115.1							44000000
					Total PA	PA83	Total LF	LTx	Total EF	ETx	Bacteremia
20		125.9	C579971	0	<LOD	<LOD	<LOD	NA	<LOD	NA	0
				18	<LOD	<LOD	0.01314	<LOD	<LOD	NA	0
				24	<LOD	<LOD	0.11615	0.044155	0.000211509	<LOD	0
				30	<LOD	<LOD	0.659205	0.24964	0.00111	0.00032	+
				36	21.8437	<LOD	6.037	1.52595	0.0343697	0.000473299	4470
				48	165.146	11.7935	15.5777	8.62335	0.165553	0.0203873	11000
				60	200.45	<LOD	15.4932	6.9734	0.048458	0.0138128	367
				72	96.6893	<LOD	10.4341	4.6895	0.0222479	0.0078903	526
				84	80.703	<LOD	16.645	6.16992	0.468776	0.0400638	723
		Gap to term	29.9	96	144.475	<LOD	20.535	10.9142	0.349731	0.0950925	8070
			T	125.9	1874.09	33.319	434.725	243.66	201.264	54.8103		excluded
			Excluded		Total PA	PA83	Total LF	LTx	Total EF	ETx	Bact
21		140.1	C581561	0	<LOD	<LOD	<LOD	NA	<LOD	NA	0
				18	<LOD	<LOD	0.0029	NA	<LOD	NA	0
				24	<LOD	<LOD	0.0538635	<LOD	0.000335322	<LOD	0
				30	<LOD	<LOD	0.467368	0.16896	0.00138059	<LOD	+
				36	17.4305	<LOD	4.07015	1.05985	0.0654418	0.000718907	13800
				48	199.505	<LOD	26.051	10.3422	0.0807002	0.00427063	7830
				60	172.352	<LOD	19.7835	8.6842	0.0762844	0.0137718	12900
				72	136.663	<LOD	11.7448	5.09332	0.020578	0.00612322	263
		Never Exceeded		84	136.647	<LOD	11.4285	5.19575	0.163344	0.0414911	797
		Gap to term	44.1	96	186.464	<LOD	21.055	8.67568	0.185242	0.0430495	2130	Excluded did not exceed threshold, large gap to terminal
			T	140.1	207.084	6.0258	25.581	9.0001	0.466707	0.181622	1390000
			Excluded		Total PA	PA83	Total LF	LTx	Total EF	ETx	Bact
22		201.9	C59618	D-7	<LOD	<LOD	<LOD	NA	<LOD	NA	0
				18	<LOD	<LOD	<LOD	NA	<LOD	NA	0
				24	<LOD	<LOD	0.04841	<LOD	<LOD	NA	0
				30	<LOD	<LOD	0.327625	<LOD	0.00046967	7.31759e-05	0
				36	<LOD	<LOD	3.3905	0.57375	0.00731249	0.000335201	523
				42	29.6368	<LOD	12.355	1.52775	0.0455304	0.00154321	9370
				48	42.7864	<LOD	13.345	2.018	0.0261164	0.00141933	2930
				60	25.6552	<LOD	8.507	1.0499	0.0209809	0.00064778	923
				72	28.3217	<LOD	6.3285	0.860875	0.00159095	0.000249808	+
				84	34.4043	<LOD	5.67425	0.7413	0.0106638	0.000360923	1240
				96	23.1871	<LOD	4.75825	0.5834	0.00795557	8.41327e-05	350
				108	27.4743	<LOD	6.7205	0.9004	0.024457	0.00110105	393
				120	56.8843	<LOD	18.08	3.2535	0.843377	0.192508	480
				132	74.592	<LOD	20.745	4.364	0.211995	0.0455961	+
		Gap to term	57.9	144	42.6053	<LOD	33.495	6.4945	0.49535	0.0573845	+	Excluded did not exceed threshold, large gap to terminal
			T	201.9	8546.74	160.149	2299.33	2085	185.244	43.0021	129000
			Excluded		Total PA	PA83	Total LF	LTx	Total EF	ETx	C58174
23		336	C58174	D-7	<LOD	<LOD	<LOD	NA	<LOD	NA	0
				18	<LOD	<LOD	0.01007	<LOD	<LOD	NA	0
				24	<LOD	<LOD	0.163	<LOD	0.000388067	NA*	0
				30	<LOD	<LOD	0.813275	0.1798	0.0040862	0.000353975	+
				36	NS	NS	NS	NS	NS	NS	493
				42	33.8609	<LOD	11.065	3.25175	0.0403363	0.00231694	6400
				48	22.1839	<LOD	15.94	3.37725	0.0317171	0.00229094	2900
				60	23.5651	<LOD	9.29925	1.56625	0.00228527	0.000104081	227
				72	26.953	<LOD	5.46675	1.12275	0.0081203	0.000503401	+
				84	40.3531	<LOD	5.752	0.90535	0.0232502	0.00256249	260
				96	49.2833	<LOD	7.1985	1.4085	0.0277022	0.0028324	610
				108	43.774	<LOD	7.269	1.597	0.0409793	0.00583809	343
				120	39.8963	<LOD	4.228	1.09963	0.236365	0.0355948	0
				132	35.3068	<LOD	6.2195	0.8486	0.0147142	0.00342262	+
		Never Exceeded		144	27.3515	<LOD	5.616	0.58705	0.00572486	<LOD	0	Excluded did not exceed threshold
		T=EOS	T	336	<LOD	<LOD	<LOD	NA	<LOD	NA	0
<LOD (less than the limit of detection)
NA - not analyzed (<LOD for LF or EF so LTx and Etx were not analyzed)
NS = no sample
		7u

## Sheet: Fig 5A-2
	Fast Progression (animal #)	hour to term	Animal ID	Bacteremia equations	slope	y-intercept	Time for 1.5E+05 cfu/mL Bact	Threshold to Terminal			Fast Progression (animal #)	hour to term	Animal ID	Total PA equations	slope	y-intercept	Time for 342 ng/mL PA	Threshold to Terminal
	1	48.5	C58282	y = 9E+07x - 3E+09	90000000	3000000000	33.335	15.165			1	48.5	C58282	Excluded - toxins not exceeded (missing terminal sample)
	2	48.9	C59621	y = 488073x - 2E+07	488073	20000000	41.2848	7.61519			2	48.9	C59621	y = 53.977x - 1934.2	53.977	1934.2	42.1698	6.73019
	3	54.7	C60763	y = 875833x - 4E+07	875833	40000000	45.8421	8.85793			3	54.7	C60763	y = 334.15x - 13817	334.15	13817	42.3732	12.3268
	4	55.2	C58176	y = 1E+06x - 3E+07	1000000	30000000	30.15	25.05			4	55.2	C58176	y = 56.159x - 2160	56.159	2160	44.5521	10.6479
	5	57.3	C58003	y = 64783x - 2E+06	64783	2000000	33.1877	24.1123			5	57.3	C58003	y = 168.41x - 5930.5	168.41	5930.5	37.2454	20.0546
	6	57.9	C59656	y = 603838x - 3E+07	603838	30000000	49.9306	7.96939			6	57.9	C59656	y = 119.55x - 5007.4	119.55	5007.4	44.7461	13.1539
	7	58.4	C58214	y = 111641x - 4E+06	111641	4000000	37.1727	21.2273			7	58.4	C58214	excluded <LOD before exceeded
	8	59	C60732	y = 1E+06x - 4E+07	1000000	40000000	40.15	18.85			8	59	C60732	y = 191.64x - 5710.6	191.64	5710.6	31.5832	27.4168
	9	64.8	C59669	y = 5E+06x - 2E+08	5000000	200000000	40.03	24.77			9	64.8	C59669	y = 500.09x - 20970	500.09	20970	42.6163	22.1837
	10	66.9	C57161	y = 597441x - 2E+07	597441	20000000	33.7272	33.1728			10	66.9	C57161	excluded <LOD before exceeded
	11	74.1	C58170	y = 53855x - 2E+06	53855	2000000	39.922	34.178	#animals		11	74.1	C58170	y = 27.172x - 1201.8	27.172	1201.8	56.8158	17.2842	#animals
						Bact Fast Mean	38.612	20.088	11							PA Fast Mean	42.7627	16.2248	8
						Bact Fast Std Dev	5.90279	9.42385								PA Fast Std Dev	7.17708	6.78689
	Slow Progression (animal #)	hour to term	Animal ID	Bacteremia equations	slope	y-intercept	Time for 1.5E+05 cfu/mL Bact	Threshold to Terminal			Slow Progression (animal #)	hour to term	Animal ID	Total PA equations	slope	y-intercept	Time for 342 ng/mL PA	Threshold to Terminal
	12	76.4	C59619	y = 997250x - 6E+07	997250	60000000	60.3159	16.0841			12	76.4	C59619	y = 1936.9x - 115906	1936.9	115906	60.0176	16.3824
	13	90.4	C58135	y = 113275x - 8E+06	113275	8000000	71.9488	18.4512			13	90.4	C58135	y = 69.995x - 4805.5	69.995	4805.5	73.541	16.859
	14	91.1	C57793	y = 1E+07x - 7E+08	10000000	700000000	70.015	21.085			14	91.1	C57793	y = 2643.3x - 187401	2863.6	205904	72.0233	19.0767
	15	91.7	C58167	y = 8E+06x - 5E+08	8000000	500000000	62.5187	29.1813			15	91.7	C58167	y = 4798x - 345239	4798	345239	72.0261	19.6739
	16	100.8	C57998	y = 3E+06x - 2E+08	3000000	200000000	66.7167	34.0833			16	100.8	C57998	y = 1279.9x - 107368	1279.9	107368	84.155	16.645
	17	105.1	C59617	y = 2E+07x - 2E+09	20000000	2000000000	100.007	5.0925			17	105.1	C59617	y =30.05x - 1925.3	30.05	1925.3	75.4509	29.6491
	18	109	C58159	y = 36631x - 4E+06	36631	4000000	113.292	-4.29202			18	109	C58159	y = 45.636x - 4162.9	45.636	4162.9	98.7137	10.2863
	19	115.1	C58122	y = 2E+06x - 2E+08	2000000	200000000	100.075	15.025			19	115.1	C58122	Excluded - toxins not exceeded (missing terminal sample)
	20	125.9	C57997	Excluded - not exceeded					#animals		20	125.9	C57997	y = 57.847x - 5408.8	57.847	5408.8	99.414	26.486	#animals
	21	140.1	C58156	Excluded - not exceeded and 44.1 h gap to terminal	46417	Bact Slow Mean	80.6112	16.8388	8		21	140.1	C58156	Excluded - not exceeded and 44.1 h gap to terminal		PA Slow Mean	79.4177	19.3823	8
	22	201.9	C59618	Excluded - 57.9 h gap to terminal	32276	Bact Slow Std Dev	20.5033	12.298			22	201.9	C59618	Excluded - 57.9 h gap to terminal		PA Slow Std Dev	13.7871	6.11374
	23	Surv	C58174	Excluded - not exceeded							23	Surv	C58174	Excluded - not exceeded
	Fast Progression (animal #)	hour to term	Animal ID	Total LF Equations	slope	y-int	Time (for 35.8 ng/mL)	Threshold to Terminal			Fast Progression (animal #)	hour to term	Animal ID	Total EF equations	slope	y-int	Time for 1.1 ng/mL EF	Threshold to Terminal
	1	48.5	C58282	Excluded - toxins not exceeded (missing terminal sample)			NA				1	48.5	C58282	Excluded - toxins not exceeded (missing terminal sample)
	2	48.9	C59621	y = 7.963x - 276.68	7.963	276.68	39.2415	9.65851	Fast		2	48.9	C59621	y = 3.4498x - 124.15	3.4498	124.15	36.3065	12.5935
	3	54.7	C60763	y = 7.1094x - 162.41	7.1094	162.41	27.88	26.82			3	54.7	C60763	y = 0.4133x - 9.801	0.4133	9.801	26.3755	28.3245
	4	55.2	C58176	y = 31.846x - 755.39	31.846	755.39	24.8443	30.3557			4	55.2	C58176	y = 0.4336x - 10.328	0.4336	10.328	26.3561	28.8439
	5	57.3	C58003	y = 46.38x - 1648	46.38	1648	36.3044	20.9956			5	57.3	C58003	y = 0.3098x - 9.2658	0.3098	9.2658	33.4597	23.8403
	6	57.9	C59656	y = 11.116x - 458.35	11.116	458.35	44.4539	13.4461			6	57.9	C59656	y = 4.6617x - 195.73	4.66	195.73	42.2382	15.6618
	7	58.4	C58214	y = 4.617x - 165.37	4.617	165.37	43.5716	14.8284			7	58.4	C58214	y = 0.4648x - 16.728	0.4648	16.728	38.3563	20.0437
	8	59	C60732	y = 49.601x - 1472.2	49.601	1472.2	30.4026	28.5974			8	59	C60732	y = 6.5042x - 194.98	6.5042	194.98	30.1467	28.8533
	9	64.8	C59669	y = 171.02x - 7170.5	171.02	7170.5	42.1372	22.6628			9	64.8	C59669	y = 34.671x - 1455.7	34.671	1455.7	42.0178	22.7822
	10	66.9	C57161	y = 30.417x - 1093.9	30.417	1093.9	37.1404	29.7596			10	66.9	C57161	y = 4.4499x - 160.19	4.4499	160.19	36.2458	30.6542
	11	74.1	C58170	y = 4.6742x - 186.01	4.6742	186.01	47.4541	26.6459	#animals		11	74.1	C58170	y = 0.346x - 14.449	0.346	14.449	44.9393	29.1607	#animals
						LF Fast Mean	37.343	22.377	10							EF Fast Mean	35.6442	24.0758	10
						LF Fast Std Dev	7.5516	7.41854								EF Fast Std Dev	6.54753	6.26602
	Slow Progression (animal #)	hour to term	Animal ID	Total LF Equations	slope	y-int	Time (for 35.8 ng/mL)	Threshold to Terminal			Slow Progression (animal #)	hour to term	Animal ID	Total EF equations	slope	y-int	Time for 1.1 ng/mL EF	Threshold to Terminal
	12	76.4	C59619	y = 577.05x - 34589	577.05	34589	60.0031	16.3969	Slow		12	76.4	C59619	y = 0.2134x - 10.06	0.2134	10.06	52.2962	24.1038
	13	90.4	C58135	y = 2.3144x - 97.337	2.3144	97.337	57.5255	32.8745			13	90.4	C58135	y =1.059x - 75.272	1.059	75.272	72.1171	18.2829
	14	91.1	C57793	y = 663.56x - 47743	663.56	47743	72.0037	19.0963			14	91.1	C57793	y = 55.812x - 3961.7	60.463	4352.4	72.0027	19.0973
	15	91.7	C58167	y = 1462.3x - 105259	1462.3	105259	72.0063	19.6937			15	91.7	C58167	y = 0.0897x - 5.1256	0.0897	5.1256	69.4047	22.2953
	16	100.8	C57998	y = 144.26x - 12096	144.26	12096	84.0968	16.7032			16	100.8	C57998	y = 37.304x - 3133	37.304	3133	84.0151	16.7849
	17	105.1	C59617	y = 6.3254x - 437.58	6.3254	437.58	74.838	30.262			17	105.1	C59617	y = 0.1391x - 9.7321	0.1391	9.7321	77.8728	27.2272
	18	109	C58159	y = 10.267x - 961.28	9.4772	885.46	97.208	11.792			18	109	C58159	y = 0.4882x - 46.738	0.4882	46.738	97.9885	11.0115
	19	115.1	C58122	Excluded - toxins not exceeded (missing terminal sample)							19	115.1	C58122	Excluded - toxins not exceeded (missing terminal sample)
	20	125.9	C57997	y = 13.853x - 1309.3	13.853	1309.3	97.0981	28.8019	#animals		20	125.9	C57997	y = 6.7196x - 644.73	6.7196	644.73	96.1114	29.7886	#animals
	21	140.1	C58156	Excluded - not exceeded and 44.1 h gap to terminal		LF Slow Mean	76.8474	21.9526	8		21	140.1	C58156	Excluded - not exceeded and 44.1 h gap to terminal		EF Slow Mean	77.7261	21.0739	8
	22	201.9	C59618	Excluded - 57.9 h gap to terminal		LF Slow Std Dev	15.0485	7.65478			22	201.9	C59618	Excluded - 57.9 h gap to terminal		EF Slow Std Dev	14.9681	6.04539
	23	14 days	C58174	Excluded - not exceeded							23	14 days	C58174	Excluded - not exceeded
	Fast Progression (animal #)	hour to term	Animal ID	Lethal Toxin Equations	slope	y-int	Time (for 18.9 ng/mL)	Threshold to Terminal			Fast Progression (animal #)	hour to term	Animal ID	Edema Toxin Equations	slope	y-int	Time for 0.312 ng/mL ETx	Threshold to Terminal
	1	48.5	C58282	Excluded - toxins not exceeded (missing terminal sample)							1	48.5	C58282				TTC
	2	48.9	C59621	y = 3.544x - 125.19	3.54	125.19	40.7034	8.19661			2	48.9	C59621	y = 0.3113x - 11.204	0.3113	11.204	36.9933	11.9067
	3	54.7	C60763	y = 31.219x - 1295.7	31.219	1295.7	42.109	12.591			3	54.7	C60763	y = 0.0955x - 2.2899	0.0955	2.2899	27.245	27.455
	4	55.2	C58176	y = 13.322x - 317.99	13.322	317.99	25.2882	29.9118			4	55.2	C58176	y = 0.1052x - 2.5218	0.1052	2.5218	26.9373	28.2627
	5	57.3	C58003	y = 26.717x - 953.03	26.717	953.03	36.3787	20.9213			5	57.3	C58003	y = 0.0517x - 1.5499	0.0517	1.5499	36.0135	21.2865
	6	57.9	C59656	y = 4.4621x - 186.51	4.4621	186.51	46.0344	11.8656			6	57.9	C59656	y = 0.8286x - 34.799	0.8286	34.799	42.3739	15.5261
	7	58.4	C58214	y = 1.7182x - 61.517	1.7182	61.517	46.803	11.597			7	58.4	C58214	na
	8	59	C60732	y = 27.071x - 809.1	27.071	809.1	30.5862	28.4138			8	59	C60732	y = 1.1792x - 35.353	1.1792	35.353	30.2451	28.7549
	9	64.8	C59669	y = 95.123x - 3993.2	95.123	3993.2	42.178	22.622			9	64.8	C59669	y = 6.4749x - 271.9	6.4749	271.9	42.0411	22.7589
	10	66.9	C57161	y = 20.407x - 734.29	20.407	734.29	36.9084	29.9916			10	66.9	C57161
	11	74.1	C58170	y = 11.149x - 529.64	11.149	529.64	49.2008	24.8992	#animals		11	74.1	C58170	y = 0.0221x - 0.9256	0.0221	0.9256	56	18.1	#animals
						LTx Fast Mean	39.619	20.101	10							ETx Fast Mean	37.2311	21.7564	8
						LTx Fast Std Dev	7.4782	8.37643								ETx Fast Std Dev	9.69451	6.25885
	Slow Progression (animal #)	hour to term	Animal ID	Lethal Toxin Equations	slope	y-int	Time (for 18.9 ng/mL)	Threshold to Terminal			Slow Progression (animal #)	hour to term	Animal ID	Edema Toxin Equations	slope	y-int	Time for 0.312 ng/mL ETx	Threshold to Terminal
	12	76.4	C59619	y = 584.95x - 35080	584.95	35080	60.0032	16.3968			12	76.4	C59619	y = 0.0408x - 1.1917	0.0368	1.7029	54.7527	21.6473
	13	90.4	C58135	y = 6.6408x - 464.9	6.6408	464.9	72.8527	17.5473			13	90.4	C58135	y = 0.0204x - 1.1803	0.0187	1.0785	74.3583	16.0417
	14	91.1	C57793	y = 664.62x - 47837	664.62	47837	72.0049	19.0951			14	91.1	C57793	y = 0.0075x - 0.3162	0.0113	0.5401	75.4071	15.6929
	15	91.7	C58167	y = 1246.9 - 89764	1246.9	89764	72.0049	19.6951			15	91.7	C58167	y = 0.0299x - 1.7598	0.0274	1.6103	70.1569	21.5431
	16	100.8	C57998	y = 149.08x - 12513	149.08	12513	84.0616	16.7384			16	100.8	C57998	y = 0.0026x - 0.1806	16.696	1402.4	84.0149	16.7851
	17	105.1	C59617	y = 4.7279x - 333.01	4.7279	333.01	74.4326	30.6674			17	105.1	C59617	y = 0.035x - 2.4254	0.0379	2.6701	78.6834	26.4166
	18	109	C58159	y = 4.6637x - 438.72	4.6637	438.72	98.1238	10.8762			18	109	C58159	y = 0.2392x - 22.913	0.2392	22.913	97.0945	11.9055
	19	115.1	C58122	Excluded - toxins not exceeded (missing terminal sample)							19	115.1	C58122	Excluded - toxins not exceeded (missing terminal sample)
	20	125.9	C57997	y = 7.7841x - 736.36	7.7841	736.36	97.026	28.874	#animals		20	125.9	C57997	y = 1.8299x - 175.58	1.8299	175.58	96.1211	29.7789	#animals
	21	140.1	C58156	Excluded - not exceeded and 44.1 h gap to terminal		LTx Slow Mean	78.8137	19.9863	8		21	140.1	C58156	Excluded - not exceeded and 44.1 h gap to terminal		ETx Slow Mean	78.8236	19.9764	8
	22	201.9	C69618	Excluded - 57.9 h gap to terminal		LTx Slow Std Dev	13.274	6.61526			22	201.9	C69618	Excluded - 57.9 h gap to terminal		ETx Slow Std Dev	13.8674	5.99958
	23	Surv	C58174	Excluded - not exceeded							23	Surv	C58174	Excluded - not exceeded
			Mean Phase-2
	Sorted results for graphing					Copied results from above
		Time to Threshold (hours)	SD	Time from Threshold to Terminal (hours)	SD	y-intercept	Time to Threshold	Threshold to Terminal	#animals	y-intercept	Time to Threshold	Threshold to Terminal	#animals
	Bact Fast (n=11)	38.612	5.90279	20.088	9.42385	Bact Fast Mean	38.612	20.088	11	PA Fast Mean	42.7627	16.2248	8
	PA Fast (n=8)	42.7627	7.17708	16.2248	6.78689	Bact Fast Std Dev	5.90279	9.42385		PA Fast Std Dev	7.17708	6.78689
	LF Fast (n=10)	37.343	7.5516	22.377	7.41854	Bact Slow Mean	80.6112	16.8388	8	PA Slow Mean	79.4177	19.3823	8
	EF Fast (n=10)	35.6442	6.54753	24.0758	6.26602	Bact Slow Std Dev	20.5033	12.298		PA Slow Std Dev	13.7871	6.11374
	LTx Fast (n=10)	39.619	7.4782	20.101	8.37643	LF Fast Mean	37.343	22.377	10	EF Fast Mean	35.6442	24.0758	10
	ETx Fast (n=8)	37.2311	9.69451	21.7564	6.25885	LF Fast Std Dev	7.5516	7.41854		EF Fast Std Dev	6.54753	6.26602
	Bact Slow (n=8)	80.6112	20.5033	16.8388	12.298	LF Slow Mean	76.8474	21.9526	8	EF Slow Mean	77.7261	21.0739	8
	PA Slow (n=8)	79.4177	13.7871	19.3823	6.11374	LF Slow Std Dev	15.0485	7.65478		EF Slow Std Dev	14.9681	6.04539
	LF Slow (n=8)	76.8474	15.0485	21.9526	7.65478	LTx Fast Mean	39.619	20.101	10	ETx Fast Mean	37.2311	21.7564	8
	EF Slow (n=8)	77.7261	14.9681	21.0739	6.04539	LTx Fast Std Dev	7.4782	8.37643		ETx Fast Std Dev	9.69451	6.25885
	LTx Slow (n=8)	78.8137	13.274	19.9863	6.61526	LTx Slow Mean	78.8137	19.9863	8	ETx Slow Mean	78.8236	19.9764	8
	ETx Slow (n=8)	78.8236	13.8674	19.9764	5.99958	LTx Slow Std Dev	13.274	6.61526		ETx Slow Std Dev	13.8674	5.99958
		mean hours to threshold	mean Std Dev	mean hours from threshold to terminal	mean Std Dev
	Overall Means (Fast)	38.5354	7.39195	20.7705	7.42177
	Overall Means (Slow)	78.7066	15.2414	19.8684	7.45446

[truncated: 2 more sheets: Fig 5B, Fig 6-Table 6]
