# Supplementary material for: Comprehensive characterization of toxins during progression of inhalation anthrax in a non-human primate model
Source: PLoS Pathog. 2022 Dec 19;18(12):e1010735. doi: 10.1371/journal.ppat.1010735 (PMC9810172; doi:10.1371/journal.ppat.1010735)
Supplement: S2 Data File — (XLSX) [file ppat.1010735.s002.xlsx]

## Sheet: Challenge Group 1
CDC/NCEH/DLS/CCB Battelle Study #3013 Group-1 Total PA, PA83, Total LF, LTx, Total EF, ETx										Group-1 Animals Sorted
	Sample ID	Total PA (ng/mL)	PA83 (ng/mL)	Total Lethal Factor (ng/mL)	Lethal Toxin (ng/mL)	Total Edema Factor (ng/mL)	Edema Toxin (ng/mL)			Sample ID	Total PA (ng/mL)	PA83 (ng/mL)	Total Lethal Factor (ng/mL)	Lethal Toxin (ng/mL)	Total Edema Factor (ng/mL)	Edema Toxin (ng/mL)
1	3013.C57161.D-7.S1	<LOD	<LOD	<LOD	NA	<LOD	NA		0	3013.C57161.D-7.S1	<LOD	<LOD	<LOD	NA	<LOD	NA
2	3013.C57997.D-7.S1	<LOD	<LOD	<LOD	NA	<LOD	NA		18	3013.C57161.18hPC.P1	<LOD	<LOD	<LOD	NA	<LOD	NA
3	3013.C57998.D-7.S1	<LOD	<LOD	<LOD	NA	<LOD	NA		24	3013.C57161.24hPC.P1	<LOD	<LOD	0.014673	<LOD	5.14328e-05	NA*
4	3013.C58003.D-7.S1	<LOD	<LOD	<LOD	NA	<LOD	NA		30	3013.C57161.30hPC.P1	<LOD	<LOD	0.136045	0.050386	0.000791163	<LOD
5	3013.C58122.D-7.S1	<LOD	<LOD	<LOD	NA	<LOD	NA		36	3013.C57161.36hPC.P1	<LOD	<LOD	1.06946	0.3499	0.0108854	<LOD
6	3013.C58156.D-7.S1	<LOD	<LOD	<LOD	NA	<LOD	NA		48	3013.C57161.48hPC.P2	2221.16	516.094	366.075	245.23	53.4098	14.9888
7	3013.C58159.D-7.S1	<LOD	<LOD	<LOD	NA	<LOD	NA		60	3013.C57161.60hPC.P2	2302.82	164.783	740.68	596.73	34.9257	13.4933
8	3013.C58170.D-7.S1	<LOD	<LOD	<LOD	NA	<LOD	NA		0	3013.C57997.D-7.S1	<LOD	<LOD	<LOD	NA	<LOD	NA
9	3013.C58214.D-7.S1	<LOD	<LOD	<LOD	NA	<LOD	NA		18	3013.C57997.18hPC.P1	<LOD	<LOD	0.01314	<LOD	<LOD	NA
10	3013.C58282.D-7.S1	<LOD	<LOD	<LOD	NA	<LOD	NA		24	3013.C57997.24hPC.P1	<LOD	<LOD	0.11615	0.044155	0.000211509	<LOD
11	3013.C57161.18hPC.P1	<LOD	<LOD	<LOD	NA	<LOD	NA		30	3013.C57997.30hPC.P1	<LOD	<LOD	0.659205	0.24964	0.00111	0.00032
12	3013.C57997.18hPC.P1	<LOD	<LOD	0.01314	<LOD	<LOD	NA		36	3013.C57997.36hPC.P2	21.8437	<LOD	6.037	1.52595	0.0343697	0.000473299
13	3013.C57998.18hPC.P1	<LOD	<LOD	<LOD	NA	<LOD	NA		48	3013.C57997.48hPC.P1	165.146	11.7935	15.5777	8.62335	0.165553	0.0203873
14	3013.C58003.18hPC.P1	<LOD	<LOD	<LOD	NA	<LOD	NA		60	3013.C57997.60hPC.P1	200.45	<LOD	15.4932	6.9734	0.048458	0.0138128
15	3013.C58122.18hPC.P1	<LOD	<LOD	0.0029	NA	<LOD	NA		72	3013.C57997.72hPC.P1	96.6893	<LOD	10.4341	4.6895	0.0222479	0.0078903
16	3013.C58156.18hPC.P1	<LOD	<LOD	0.0029	NA	<LOD	NA		84	3013.C57997.84hPC.P1	80.703	<LOD	16.645	6.16992	0.468776	0.0400638
17	3013.C58159.18hPC.P1	<LOD	<LOD	<LOD	NA	<LOD	NA		96	3013.C57997.96hPC.P1	144.475	<LOD	20.535	10.9142	0.349731	0.0950925
18	3013.C58170.18hPC.P1	<LOD	<LOD	<LOD	NA	<LOD	NA		T	3013.C57997.Terminal.S1	1874.09	33.319	434.725	243.66	201.264	54.8103
19	3013.C58214.18hPC.P1	<LOD	<LOD	<LOD	NA	<LOD	NA		0	3013.C57998.D-7.S1	<LOD	<LOD	<LOD	NA	<LOD	NA
20	3013.C58282.18hPC.P1	<LOD	<LOD	<LOD	NA	<LOD	NA		18	3013.C57998.18hPC.P1	<LOD	<LOD	<LOD	NA	<LOD	NA
21	3013.C57161.24hPC.P1	<LOD	<LOD	0.014673	<LOD	5.14328e-05	NA*		24	3013.C57998.24hPC.P1	<LOD	<LOD	0.018936	<LOD	0.000126293	<LOD
22	3013.C57997.24hPC.P1	<LOD	<LOD	0.11615	0.044155	0.000211509	<LOD		30	3013.C57998.30hPC.P1	<LOD	<LOD	0.197317	0.060734	0.000811497	<LOD
23	3013.C57998.24hPC.P1	<LOD	<LOD	0.018936	<LOD	0.000126293	<LOD		36	3013.C57998.36hPC.P1	<LOD	<LOD	1.14397	0.343955	0.00940322	8.7622e-05
24	3013.C58003.24hPC.P1	<LOD	<LOD	<LOD	NA	<LOD	NA		48	3013.C57998.48hPC.P1	40.5594	<LOD	16.233	6.31845	0.0638014	0.00103479
25	3013.C58122.24hPC.P1	<LOD	<LOD	0.037169	<LOD	0.000148373	<LOD		60	3013.C57998.60hPC.P1	115.321	<LOD	26.041	10.3306	0.0399655	0.0048088
26	3013.C58156.24hPC.P1	<LOD	<LOD	0.0538635	<LOD	0.000335322	<LOD		72	3013.C57998.72hPC.P1	98.3115	<LOD	15.9705	6.49907	0.0224997	0.00167509
27	3013.C58159.24hPC.P1	<LOD	<LOD	0.005	<LOD	<LOD	NA		84	3013.C57998.84hPC.P1	143.705	5.56515	22.6315	9.59197	0.458741	0.035045
28	3013.C58170.24hPC.P1	<LOD	<LOD	<LOD	NA	<LOD	NA		96	3013.C57998.96hPC.P1	15502.5	280.236	1753.8	1798.5	448.102	200.382
29	3013.C58214.24hPC.P1	<LOD	<LOD	0.010377	<LOD	8.22193e-05	NA*		0	3013.C58003.D-7.S1	<LOD	<LOD	<LOD	NA	<LOD	NA
30	3013.C58282.24hPC.P1	<LOD	<LOD	0.027819	<LOD	0.000209581	<LOD		18	3013.C58003.18hPC.P1	<LOD	<LOD	<LOD	NA	<LOD	NA
31	3013.C57161.30hPC.P1	<LOD	<LOD	0.136045	0.050386	0.000791163	<LOD		24	3013.C58003.24hPC.P1	<LOD	<LOD	<LOD	NA	<LOD	NA
32	3013.C57997.30hPC.P1	<LOD	<LOD	0.659205	0.24964	0.00111	0.00032		30	3013.C58003.30hPC.P1	<LOD	<LOD	<LOD	NA	<LOD	NA
33	3013.C57998.30hPC.P1	<LOD	<LOD	0.197317	0.060734	0.000811497	<LOD		36	3013.C58003.36hPC.P2	<LOD	<LOD	<LOD	NA	<LOD	NA
34	3013.C58003.30hPC.P1	<LOD	<LOD	<LOD	NA	<LOD	NA		48	3013.C58003.48hPC.P1	<LOD	<LOD	<LOD	NA	<LOD	NA
35	3013.C58122.30hPC.P1	<LOD	<LOD	0.480312	0.18338	0.00336472	<LOD		60	3013.C58003.60hPC.P1	<LOD	<LOD	<LOD	NA	<LOD	NA
36	3013.C58156.30hPC.P1	<LOD	<LOD	0.467368	0.16896	0.00138059	<LOD		72	3013.C58003.72hPC.P1	<LOD	<LOD	<LOD	NA	<LOD	NA
37	3013.C58159.30hPC.P1	<LOD	<LOD	0.0760577	0.029088	0.000563412	<LOD		84	3013.C58003.84hPC.P1	<LOD	<LOD	<LOD	NA	<LOD	NA
38	3013.C58170.30hPC.P1	<LOD	<LOD	<LOD	NA	<LOD	NA		96	3013.C58003.96hPC.P2	<LOD	<LOD	<LOD	NA	<LOD	NA
39	3013.C58214.30hPC.P1	<LOD	<LOD	0.135993	0.057775	0.000497668	<LOD		0	3013.C58122.D-7.S1	<LOD	<LOD	<LOD	NA	<LOD	NA
40	3013.C58282.30hPC.P1	<LOD	<LOD	0.234797	0.1033	0.000675901	<LOD		18	3013.C58122.18hPC.P1	<LOD	<LOD	0.0029	NA	<LOD	NA
41	3013.C57161.36hPC.P1	<LOD	<LOD	1.06946	0.3499	0.0108854	<LOD		24	3013.C58122.24hPC.P1	<LOD	<LOD	0.037169	<LOD	0.000148373	<LOD
42	3013.C57997.36hPC.P2	21.8437	<LOD	6.037	1.52595	0.0343697	0.000473299		30	3013.C58122.30hPC.P1	<LOD	<LOD	0.480312	0.18338	0.00336472	<LOD
43	3013.C57998.36hPC.P1	<LOD	<LOD	1.14397	0.343955	0.00940322	8.7622e-05		36	3013.C58122.36hPC.P2	18.7425	<LOD	5.32878	1.2873	0.0444894	0.000418408
44	3013.C58003.36hPC.P2	<LOD	<LOD	<LOD	NA	<LOD	NA		48	3013.C58122.48hPC.P2	152.303	<LOD	22.0487	9.03033	0.0969054	0.00477789
45	3013.C58122.36hPC.P2	18.7425	<LOD	5.32878	1.2873	0.0444894	0.000418408		60	3013.C58122.60hPC.P1	114.975	<LOD	16.5295	7.3603	0.0145356	0.00255309
46	3013.C58156.36hPC.P2	17.4305	<LOD	4.07015	1.05985	0.0654418	0.000718907		72	3013.C58122.72hPC.P1	84.9555	<LOD	9.6608	4.21632	0.0108658	0.00161698
47	3013.C58159.36hPC.P1	<LOD	<LOD	0.53764	0.233495	0.00311376	<LOD		84	3013.C58122.84hPC.P1	75.348	<LOD	8.30015	4.17645	0.0563637	0.00843108
48	3013.C58170.36hPC.P1	<LOD	<LOD	<LOD	NA	<LOD	NA		96	3013.C58122.96hPC.P1	207.99	6.40622	28.927	11.3842	0.842331	0.152978
49	3013.C58214.36hPC.P1	<LOD	<LOD	0.83916	0.33806	0.00525358	<LOD		0	3013.C58156.D-7.S1	<LOD	<LOD	<LOD	NA	<LOD	NA
50	3013.C58282.36hPC.P1	9.11453	<LOD	2.99432	0.86526	0.0264319	0.00454487		18	3013.C58156.18hPC.P1	<LOD	<LOD	0.0029	NA	<LOD	NA
51	3013.C57161.48hPC.P2	2221.16	516.094	366.075	245.23	53.4098	14.9888		24	3013.C58156.24hPC.P1	<LOD	<LOD	0.0538635	<LOD	0.000335322	<LOD
52	3013.C57997.48hPC.P1	165.146	11.7935	15.5777	8.62335	0.165553	0.0203873		30	3013.C58156.30hPC.P1	<LOD	<LOD	0.467368	0.16896	0.00138059	<LOD
53	3013.C57998.48hPC.P1	40.5594	<LOD	16.233	6.31845	0.0638014	0.00103479		36	3013.C58156.36hPC.P2	17.4305	<LOD	4.07015	1.05985	0.0654418	0.000718907
54	3013.C58003.48hPC.P1	<LOD	<LOD	<LOD	NA	<LOD	NA		48	3013.C58156.48hPC.P2	199.505	<LOD	26.051	10.3422	0.0807002	0.00427063
55	3013.C58122.48hPC.P2	152.303	<LOD	22.0487	9.03033	0.0969054	0.00477789		60	3013.C58156.60hPC.P1	172.352	<LOD	19.7835	8.6842	0.0762844	0.0137718
56	3013.C58156.48hPC.P2	199.505	<LOD	26.051	10.3422	0.0807002	0.00427063		72	3013.C58156.72hPC.P1	136.663	<LOD	11.7448	5.09332	0.020578	0.00612322
57	3013.C58159.48hPC.P2	121.333	7.88777	23.7603	8.76222	0.230714	0.00568267		84	3013.C58156.84hPC.P1	136.647	<LOD	11.4285	5.19575	0.163344	0.0414911
58	3013.C58170.48hPC.P1	<LOD	<LOD	<LOD	NA	<LOD	NA		96	3013.C58156.96hPC.P1	186.464	<LOD	21.055	8.67568	0.185242	0.0430495
59	3013.C58214.48hPC.P2	509.275	97.5803	56.2428	20.9563	5.58299	0.306963		T	3013.C58156.Terminal.S1	207.084	6.0258	25.581	9.0001	0.466707	0.181622
60	3013.C57161.60hPC.P2	2302.82	164.783	740.68	596.73	34.9257	13.4933		0	3013.C58159.D-7.S1	<LOD	<LOD	<LOD	NA	<LOD	NA
61	3013.C57997.60hPC.P1	200.45	<LOD	15.4932	6.9734	0.048458	0.0138128		18	3013.C58159.18hPC.P1	<LOD	<LOD	<LOD	NA	<LOD	NA
62	3013.C57998.60hPC.P1	115.321	<LOD	26.041	10.3306	0.0399655	0.0048088		24	3013.C58159.24hPC.P1	<LOD	<LOD	0.005	<LOD	<LOD	NA
63	3013.C58003.60hPC.P1	<LOD	<LOD	<LOD	NA	<LOD	NA		30	3013.C58159.30hPC.P1	<LOD	<LOD	0.0760577	0.029088	0.000563412	<LOD
64	3013.C58122.60hPC.P1	114.975	<LOD	16.5295	7.3603	0.0145356	0.00255309		36	3013.C58159.36hPC.P1	<LOD	<LOD	0.53764	0.233495	0.00311376	<LOD
65	3013.C58156.60hPC.P1	172.352	<LOD	19.7835	8.6842	0.0762844	0.0137718		48	3013.C58159.48hPC.P2	121.333	7.88777	23.7603	8.76222	0.230714	0.00568267
66	3013.C58159.60hPC.P1	183.094	<LOD	33.499	13.8602	0.0724373	0.0121134		60	3013.C58159.60hPC.P1	183.094	<LOD	33.499	13.8602	0.0724373	0.0121134
67	3013.C58170.60hPC.P1	<LOD	<LOD	<LOD	NA	<LOD	NA		72	3013.C58159.72hPC.P1	182.464	<LOD	23.4177	8.8275	0.0577516	0.0156231
68	3013.C57997.72hPC.P1	96.6893	<LOD	10.4341	4.6895	0.0222479	0.0078903		84	3013.C58159.84hPC.P1	223.146	<LOD	25.613	11.5563	0.184149	0.0324577
69	3013.C57998.72hPC.P1	98.3115	<LOD	15.9705	6.49907	0.0224997	0.00167509		96	3013.C58159.96hPC.P1	218.137	<LOD	24.347	8.9928	0.132643	0.049417
70	3013.C58003.72hPC.P1	<LOD	<LOD	<LOD	NA	<LOD	NA		T	3013.C58159.Terminal.P2	811.399	36.4342	147.55	69.6203	6.47977	2.91975
71	3013.C58122.72hPC.P1	84.9555	<LOD	9.6608	4.21632	0.0108658	0.00161698		T	3013.C58159.Terminal.S	828.983	29.6642	147.513	74.8585	20.9973	8.23288
72	3013.C58156.72hPC.P1	136.663	<LOD	11.7448	5.09332	0.020578	0.00612322		0	3013.C58170.D-7.S1	<LOD	<LOD	<LOD	NA	<LOD	NA
73	3013.C58159.72hPC.P1	182.464	<LOD	23.4177	8.8275	0.0577516	0.0156231		18	3013.C58170.18hPC.P1	<LOD	<LOD	<LOD	NA	<LOD	NA
74	3013.C58170.72hPC.P1	<LOD	<LOD	<LOD	NA	<LOD	NA		24	3013.C58170.24hPC.P1	<LOD	<LOD	<LOD	NA	<LOD	NA
75	3013.C57997.84hPC.P1	80.703	<LOD	16.645	6.16992	0.468776	0.0400638		30	3013.C58170.30hPC.P1	<LOD	<LOD	<LOD	NA	<LOD	NA
76	3013.C57998.84hPC.P1	143.705	5.56515	22.6315	9.59197	0.458741	0.035045		36	3013.C58170.36hPC.P1	<LOD	<LOD	<LOD	NA	<LOD	NA
77	3013.C58003.84hPC.P1	<LOD	<LOD	<LOD	NA	<LOD	NA		48	3013.C58170.48hPC.P1	<LOD	<LOD	<LOD	NA	<LOD	NA
78	3013.C58122.84hPC.P1	75.348	<LOD	8.30015	4.17645	0.0563637	0.00843108		60	3013.C58170.60hPC.P1	<LOD	<LOD	<LOD	NA	<LOD	NA
79	3013.C58156.84hPC.P1	136.647	<LOD	11.4285	5.19575	0.163344	0.0414911		72	3013.C58170.72hPC.P1	<LOD	<LOD	<LOD	NA	<LOD	NA
80	3013.C58159.84hPC.P1	223.146	<LOD	25.613	11.5563	0.184149	0.0324577		84	3013.C58170.84hPC.P1	<LOD	<LOD	<LOD	NA	<LOD	NA
81	3013.C58170.84hPC.P1	<LOD	<LOD	<LOD	NA	<LOD	NA		96	3013.C58170.96hPC.P2	<LOD	<LOD	<LOD	NA	<LOD	NA
82	3013.C57997.96hPC.P1	144.475	<LOD	20.535	10.9142	0.349731	0.0950925		0	3013.C58214.D-7.S1	<LOD	<LOD	<LOD	NA	<LOD	NA
83	3013.C57998.96hPC.P1	15502.5	280.236	1753.8	1798.5	448.102	200.382		18	3013.C58214.18hPC.P1	<LOD	<LOD	<LOD	NA	<LOD	NA
84	3013.C58003.96hPC.P2	<LOD	<LOD	<LOD	NA	<LOD	NA		24	3013.C58214.24hPC.P1	<LOD	<LOD	0.010377	<LOD	8.22193e-05	NA*
85	3013.C58122.96hPC.P1	207.99	6.40622	28.927	11.3842	0.842331	0.152978		30	3013.C58214.30hPC.P1	<LOD	<LOD	0.135993	0.057775	0.000497668	<LOD
86	3013.C58156.96hPC.P1	186.464	<LOD	21.055	8.67568	0.185242	0.0430495		36	3013.C58214.36hPC.P1	<LOD	<LOD	0.83916	0.33806	0.00525358	<LOD
87	3013.C58159.96hPC.P1	218.137	<LOD	24.347	8.9928	0.132643	0.049417		48	3013.C58214.48hPC.P2	509.275	97.5803	56.2428	20.9563	5.58299	0.306963
88	3013.C58170.96hPC.P2	<LOD	<LOD	<LOD	NA	<LOD	NA		0	3013.C58282.D-7.S1	<LOD	<LOD	<LOD	NA	<LOD	NA
89	3013.C58159.Terminal.P2	811.399	36.4342	147.55	69.6203	6.47977	2.91975		18	3013.C58282.18hPC.P1	<LOD	<LOD	<LOD	NA	<LOD	NA
90	3013.C58159.Terminal.S	828.983	29.6642	147.513	74.8585	20.9973	8.23288		24	3013.C58282.24hPC.P1	<LOD	<LOD	0.027819	<LOD	0.000209581	<LOD
91	3013.C57997.Terminal.S1	1874.09	33.319	434.725	243.66	201.264	54.8103		30	3013.C58282.30hPC.P1	<LOD	<LOD	0.234797	0.1033	0.000675901	<LOD
92	3013.C58156.Terminal.S1	207.084	6.0258	25.581	9.0001	0.466707	0.181622		36	3013.C58282.36hPC.P1	9.11453	<LOD	2.99432	0.86526	0.0264319	0.00454487
		LOD (ng/mL)
	PA83	1.22
	Total PA	1.87
	Total Lethal Factor	0.0027
	Lethal Toxin	0.0075
	Edema Factor/Edema Toxin	2e-05
	NA=not analyzed (negative for total LF or total EF)
	NA*=not analyzed due to low sample volume
	<LOD = less than the limit of detection and/or analytic responses are <3 times the plasma blank response
	*more than 3 times the blank but below lowest standard
	Centers for Disease Control and Prevention (CDC)
	National Center for Environmental Health (NCEH)
	Division of Laboratory Science (DLS)
	Clinical Chemistry Branch (CCB)

## Sheet: Challenge Group 2
CDC/NCEH/DLS/CCB Battelle Study #3013 Group-2 Total PA, PA83, Total LF, LTx, Total EF, ETx											Group-2 Animals Sorted
	Sample ID	Total PA (ng/mL)	PA83 (ng/mL)	Total Lethal Factor (ng/mL)	Lethal Toxin (ng/mL)	Total Edema Factor (ng/mL)	Edema Toxin (ng/mL)				Sample ID	Total PA (ng/mL)	PA83 (ng/mL)	Total Lethal Factor (ng/mL)	Lethal Toxin (ng/mL)	Total Edema Factor (ng/mL)	Edema Toxin (ng/mL)
1	3013.C57793.D-7 P2.P1	<LOD	<LOD	<LOD	NA	<LOD	NA			D-7	3013.C57793.D-7 P2.P1	<LOD	<LOD	<LOD	NA	<LOD	NA
2	3013.C58003.D-7 P2.P1	<LOD	<LOD	<LOD	NA	<LOD	NA			18	3013.C57793.18hPCP2.P1	<LOD	<LOD	<LOD	NA	<LOD	NA
3	3013.C58135.D-7 P2.P1	<LOD	<LOD	<LOD	NA	<LOD	NA			24	3013.C57793.24hPCP2.P1	<LOD	<LOD	0.01553	NA*	<LOD	NA
4	3013.C58167.D-7 P2.P1	<LOD	<LOD	<LOD	NA	<LOD	NA			30	3013.C57793.30hPCP2.P1	<LOD	<LOD	0.2212	<LOD	0.000528744	<LOD
5	3013.C58170.D-7 P2.P1	<LOD	<LOD	<LOD	NA	<LOD	NA			36	3013.C57793.36hPCP2.P1	<LOD	<LOD	2.071	0.33485	0.0127535	0.00070801
6	3013.C58174.D-7 P2.P1	<LOD	<LOD	<LOD	NA	<LOD	NA			42	3013.C57793.42hPCP2.P1	20.612	<LOD	10.665	2.63475	0.0757869	0.00384895
7	3013.C58176.D-7 P2.P1	<LOD	<LOD	<LOD	NA	<LOD	NA			48	3013.C57793.48hPCP2.P1	132.937	8.78915	23.84	4.55	0.400837	0.0383212
8	3013.C59617.D-7 P2.P1	<LOD	<LOD	<LOD	NA	<LOD	NA			60	3013.C57793.60hPCP2.P1	172.873	9.02625	24.7775	10.201	0.609692	0.13705
9	3013.C59618.D-7 P2.P1	<LOD	<LOD	<LOD	NA	<LOD	NA			72	3013.C57793.72hPCP2.P1	275.153	<LOD	33.27	15.78	0.933177	0.272476
10	3013.C59619.D-7 P2.P1	<LOD	<LOD	<LOD	NA	<LOD	NA			84	3013.C57793.84hPCP2.P1	34638.4	2991.32	7996	7991.25	726.491	175.411
11	3013.C59621.D-7 P2.P1	<LOD	<LOD	<LOD	NA	<LOD	NA			D-7	3013.C58003.D-7 P2.P1	<LOD	<LOD	<LOD	NA	<LOD	NA
12	3013.C59656.D-7 P2.P1	<LOD	<LOD	<LOD	NA	<LOD	NA			18	3013.C58003.18hPCP2.P1	<LOD	<LOD	0.00504	<LOD	<LOD	NA
13	3013.C59669.D-7 P2.P1	<LOD	<LOD	<LOD	NA	<LOD	NA			24	3013.C58003.24hPCP2.P1	<LOD	<LOD	0.10695	<LOD	0.000187887	NA*
14	3013.C60732.D-7 P2.P1	<LOD	<LOD	<LOD	NA	<LOD	NA			30	3013.C58003.30hPCP2.P1	3.88427	<LOD	2.1825	0.35195	0.0289827	0.00171082
15	3013.C60763.D-7 P2.P1	<LOD	<LOD	<LOD	NA	<LOD	NA			36	3013.C58003.36hPCP2.P1	132.217	19.7208	21.6675	8.77475	1.88795	0.31203
16	3013.C57793.18hPCP2.P1	<LOD	<LOD	<LOD	NA	<LOD	NA			42	3013.C58003.42hPCP2.P1	1142.67	163.427	299.95	169.075	23.6637	5.6387
17	3013.C58003.18hPCP2.P1	<LOD	<LOD	0.00504	<LOD	<LOD	NA			48	3013.C58003.48hPCP2.P1	188.181	<LOD	219.7	97.79	6.89017	2.0002
18	3013.C58135.18hPCP2.P1	<LOD	<LOD	<LOD	NA	<LOD	NA			D-7	3013.C58135.D-7 P2.P1	<LOD	<LOD	<LOD	NA	<LOD	NA
19	3013.C58167.18hPCP2.P1	<LOD	<LOD	0.01271	<LOD	4.92667e-05	NA*			18	3013.C58135.18hPCP2.P1	<LOD	<LOD	<LOD	NA	<LOD	NA
20	3013.C58170.18hPCP2.P1	<LOD	<LOD	0.00558	<LOD	<LOD	NA			24	3013.C58135.24hPCP2.P1	<LOD	<LOD	0.014725	<LOD	<LOD	NA
21	3013.C58174.18hPCP2.P1	<LOD	<LOD	0.01007	<LOD	<LOD	NA			30	3013.C58135.30hPCP2.P1	<LOD	<LOD	0.203967	<LOD	0.000506947	<LOD
22	3013.C58176.18hPCP2.P1	<LOD	<LOD	0.1621	<LOD	<LOD	NA			36	3013.C58135.36hPCP2.P1	<LOD	<LOD	1.3035	0.2563	0.0052518	0.000353779
23	3013.C59617.18hPCP2.P1	<LOD	<LOD	<LOD	NA	<LOD	NA			42	3013.C58135.42hPCP2.P1	7.20988	<LOD	6.40075	1.4805	0.0430302	0.00104979
24	3013.C59618.18hPCP2.P1	<LOD	<LOD	<LOD	NA	<LOD	NA			48	3013.C58135.48hPCP2.P1	25.7119	<LOD	13.7525	2.2695	0.239859	0.0084025
25	3013.C59619.18hPCP2.P1	<LOD	<LOD	0.1018	<LOD	0.000491667	NA*			60	3013.C58135.60hPCP2.P1	327.624	33.1087	41.525	12.995	0.922113	0.15279
26	3013.C59621.18hPCP2.P1	<LOD	<LOD	0.01641	<LOD	4.61114e-05	NA*			72	3013.C58135.72hPCP2.P1	234.092	<LOD	31.31	13.24	0.973254	0.264583
27	3013.C59656.18hPCP2.P1	<LOD	<LOD	<LOD	NA	<LOD	NA			84	3013.C58135.84hPCP2.P1	1074.03	76.6173	171.025	92.93	13.6808	3.18049
28	3013.C59669.18hPCP2.P1	<LOD	<LOD	<LOD	NA	<LOD	NA			D-7	3013.C58167.D-7 P2.P1	<LOD	<LOD	<LOD	NA	<LOD	NA
29	3013.C60732.18hPCP2.P1	<LOD	<LOD	0.01793	<LOD	5.01796e-05	NA*			18	3013.C58167.18hPCP2.P1	<LOD	<LOD	0.01271	<LOD	4.92667e-05	NA*
30	3013.C60763.18hPCP2.P1	<LOD	<LOD	0.07597	<LOD	0.00134544	<LOD			24	3013.C58167.24hPCP2.P1	<LOD	<LOD	0.271167	<LOD	0.00121143	6.22315e-05
31	3013.C57793.24hPCP2.P1	<LOD	<LOD	0.01553	NA*	<LOD	NA			30	3013.C58167.30hPCP2.P1	13.4867	<LOD	10.31	2.028	0.242961	0.0049
32	3013.C58003.24hPCP2.P1	<LOD	<LOD	0.10695	<LOD	0.000187887	NA*			36	3013.C58167.36hPCP2.P1	89.7161	7.5992	26.25	7.93775	0.743485	0.241567
33	3013.C58135.24hPCP2.P1	<LOD	<LOD	0.014725	<LOD	<LOD	NA			42	3013.C58167.42hPCP2.P1	129.276	<LOD	18.865	6.48975	0.380191	0.0820203
34	3013.C58167.24hPCP2.P1	<LOD	<LOD	0.271167	<LOD	0.00121143	6.22315e-05			48	3013.C58167.48hPCP2.P1	65.0381	<LOD	19.37	6.517	0.176587	0.0468347
35	3013.C58170.24hPCP2.P1	<LOD	<LOD	0.04033	<LOD	5.71173e-05	NA*			60	3013.C58167.60hPCP2.P1	54.0225	<LOD	16.76	4.55775	0.257563	0.0407311
36	3013.C58174.24hPCP2.P1	<LOD	<LOD	0.163	<LOD	0.000388067	NA*			72	3013.C58167.72hPCP2.P1	215.68	<LOD	28.355	10.2825	1.3342	0.362357
37	3013.C58176.24hPCP2.P1	18.2039	<LOD	8.921	1.746	0.0775356	0.0037366			84	3013.C58167.84hPCP2.P1	57791.5	4019.69	17576.2	14972.6	2055.48	626.127
38	3013.C59617.24hPCP2.P1	<LOD	<LOD	0.018715	<LOD	<LOD	NA			D-7	3013.C58170.D-7 P2.P1	<LOD	<LOD	<LOD	NA	<LOD	NA
39	3013.C59618.24hPCP2.P1	<LOD	<LOD	0.04841	<LOD	<LOD	NA			18	3013.C58170.18hPCP2.P1	<LOD	<LOD	0.00558	<LOD	<LOD	NA
40	3013.C59619.24hPCP2.P1	<LOD	<LOD	2.36625	0.30575	0.00521028	0.000158255			24	3013.C58170.24hPCP2.P1	<LOD	<LOD	0.04033	<LOD	5.71173e-05	NA*
41	3013.C59621.24hPCP2.P1	<LOD	<LOD	0.4794	<LOD	0.00153691	<LOD			30	3013.C58170.30hPCP2.P1	<LOD	<LOD	0.171633	<LOD	0.000392605	3.40505e-05
42	3013.C59656.24hPCP2.P1	<LOD	<LOD	0.02462	<LOD	<LOD	NA			36	3013.C58170.36hPCP2.P1	<LOD	<LOD	0.878425	0.09926	0.00795929	<LOD
43	3013.C59669.24hPCP2.P1	<LOD	<LOD	0.00972	<LOD	<LOD	NA			42	3013.C58170.42hPCP2.P1	16.3564	<LOD	10.3075	1.9145	0.0809959	0.00180636
44	3013.C60732.24hPCP2.P1	<LOD	<LOD	0.774267	0.1304	0.00599157	0.000141726			48	3013.C58170.48hPCP2.P1	102.388	12.0807	38.3525	5.5325	2.15673	0.1343
45	3013.C60763.24hPCP2.P1	13.1197	<LOD	8.21625	1.619	0.11855	0.00249371			60	3013.C58170.60hPCP2.P1	428.447	<LOD	189.437	139.325	0.19375	0.033577
46	3013.C57793.30hPCP2.P1	<LOD	<LOD	0.2212	<LOD	0.000528744	<LOD			D-7	3013.C58174.D-7 P2.P1	<LOD	<LOD	<LOD	NA	<LOD	NA
47	3013.C58003.30hPCP2.P1	3.88427	<LOD	2.1825	0.35195	0.0289827	0.00171082			18	3013.C58174.18hPCP2.P1	<LOD	<LOD	0.01007	<LOD	<LOD	NA
48	3013.C58135.30hPCP2.P1	<LOD	<LOD	0.203967	<LOD	0.000506947	<LOD			24	3013.C58174.24hPCP2.P1	<LOD	<LOD	0.163	<LOD	0.000388067	NA*
49	3013.C58167.30hPCP2.P1	13.4867	<LOD	10.31	2.028	0.242961	0.0049			30	3013.C58174.30hPCP2.P1	<LOD	<LOD	0.813275	0.1798	0.0040862	0.000353975
50	3013.C58170.30hPCP2.P1	<LOD	<LOD	0.171633	<LOD	0.000392605	3.40505e-05			42	3013.C58174.42hPCP2.P1	33.8609	<LOD	11.065	3.25175	0.0403363	0.00231694
51	3013.C58174.30hPCP2.P1	<LOD	<LOD	0.813275	0.1798	0.0040862	0.000353975			48	3013.C58174.48hPCP2.P1	22.1839	<LOD	15.94	3.37725	0.0317171	0.00229094
52	3013.C58176.30hPCP2.P1	187.569	25.6304	200	81.68	2.67897	0.635133			60	3013.C58174.60hPCP2.P1	23.5651	<LOD	9.29925	1.56625	0.00228527	0.000104081
53	3013.C59617.30hPCP2.P1	<LOD	<LOD	0.0975633	<LOD	9.0044e-05	<LOD			72	3013.C58174.72hPCP2.P1	26.953	<LOD	5.46675	1.12275	0.0081203	0.000503401
54	3013.C59618.30hPCP2.P1	<LOD	<LOD	0.327625	<LOD	0.00046967	7.31759e-05			84	3013.C58174.84hPCP2.P1	40.3531	<LOD	5.752	0.90535	0.0232502	0.00256249
55	3013.C59619.30hPCP2.P1	64.6081	<LOD	15.6025	3.4135	0.192457	0.0328581			96	3013.C58174.96hPCP2.P1	49.2833	<LOD	7.1985	1.4085	0.0277022	0.0028324
56	3013.C59621.30hPCP2.P1	<LOD	<LOD	2.29475	0.3202	0.00722536	0.000299581			108	3013.C58174.108hPCP2.P1	43.774	<LOD	7.269	1.597	0.0409793	0.00583809
57	3013.C59656.30hPCP2.P1	<LOD	<LOD	0.198325	<LOD	0.000401076	<LOD			120	3013.C58174.120hPCP2.P1	39.8963	<LOD	4.228	1.09963	0.236365	0.0355948
58	3013.C59669.30hPCP2.P1	<LOD	<LOD	0.105033	<LOD	0.000200435	4.86686e-05			132	3013.C58174.132hPCP2.P1	35.3068	<LOD	6.2195	0.8486	0.0147142	0.00342262
59	3013.C60732.30hPCP2.P1	38.7387	<LOD	15.845	3.025	0.150442	0.0226155			144	3013.C58174.144hPCP2.P1	27.3515	<LOD	5.616	0.58705	0.00572486	<LOD
60	3013.C60763.30hPCP2.P1	325.945	45.1603	50.8725	15.2867	2.59844	0.5756			T	3013.C58174.TermP2.P1	<LOD	<LOD	<LOD	NA	<LOD	NA
61	3013.C57793.36hPCP2.P1	<LOD	<LOD	2.071	0.33485	0.0127535	0.00070801			D-7	3013.C58176.D-7 P2.P1	<LOD	<LOD	<LOD	NA	<LOD	NA
62	3013.C58003.36hPCP2.P1	132.217	19.7208	21.6675	8.77475	1.88795	0.31203			18	3013.C58176.18hPCP2.P1	<LOD	<LOD	0.1621	<LOD	<LOD	NA
63	3013.C58135.36hPCP2.P1	<LOD	<LOD	1.3035	0.2563	0.0052518	0.000353779			24	3013.C58176.24hPCP2.P1	18.2039	<LOD	8.921	1.746	0.0775356	0.0037366
64	3013.C58167.36hPCP2.P1	89.7161	7.5992	26.25	7.93775	0.743485	0.241567			30	3013.C58176.30hPCP2.P1	187.569	25.6304	200	81.68	2.67897	0.635133
65	3013.C58176.36hPCP2.P1	215.444	<LOD	98.065	63.605	1.1324	0.217516			36	3013.C58176.36hPCP2.P1	215.444	<LOD	98.065	63.605	1.1324	0.217516
66	3013.C59617.36hPCP2.P1	<LOD	<LOD	0.460533	0.09112	0.00045236	5.52604e-05			42	3013.C58176.42hPCP2.P1	198.712	7.68705	133.25	50.885	2.64331	0.602317
67	3013.C59618.36hPCP2.P1	<LOD	<LOD	3.3905	0.57375	0.00731249	0.000335201			48	3013.C58176.48hPCP2.P1	535.666	47.2906	190	63.95	40.6484	10.3318
68	3013.C59619.36hPCP2.P1	367.878	36.1659	32.5275	12.5075	0.660609	0.277771			D-7	3013.C59617.D-7 P2.P1	<LOD	<LOD	<LOD	NA	<LOD	NA
69	3013.C59621.36hPCP2.P1	8.96805	<LOD	9.9885	2.39575	0.0461339	0.00375138			18	3013.C59617.18hPCP2.P1	<LOD	<LOD	<LOD	NA	<LOD	NA
70	3013.C59669.36hPCP2.P1	<LOD	<LOD	0.91835	0.2013	0.00322592	0.00027709			24	3013.C59617.24hPCP2.P1	<LOD	<LOD	0.018715	<LOD	<LOD	NA
71	3013.C60732.36hPCP2.P1	1188.6	175.6	313.45	165.45	39.1757	7.09765			30	3013.C59617.30hPCP2.P1	<LOD	<LOD	0.0975633	<LOD	9.0044e-05	<LOD
72	3013.C60763.36hPCP2.P1	125.937	<LOD	35.5775	15.66	0.665607	0.0537685			36	3013.C59617.36hPCP2.P1	<LOD	<LOD	0.460533	0.09112	0.00045236	5.52604e-05
73	3013.C57793.42hPCP2.P1	20.612	<LOD	10.665	2.63475	0.0757869	0.00384895			42	3013.C59617.42hPCP2.P1	7.17271	<LOD	4.826	0.887675	0.00857408	0.000371578
74	3013.C58003.42hPCP2.P1	1142.67	163.427	299.95	169.075	23.6637	5.6387			48	3013.C59617.48hPCP2.P1	54.2083	<LOD	12.425	1.9135	0.0316901	0.00169887
75	3013.C58135.42hPCP2.P1	7.20988	<LOD	6.40075	1.4805	0.0430302	0.00104979			60	3013.C59617.60hPCP2.P1	147.184	<LOD	17.42	4.501	0.122555	0.0243021
76	3013.C58167.42hPCP2.P1	129.276	<LOD	18.865	6.48975	0.380191	0.0820203			72	3013.C59617.72hPCP2.P1	238.298	<LOD	17.855	7.398	0.281109	0.0565041
77	3013.C58170.42hPCP2.P1	16.3564	<LOD	10.3075	1.9145	0.0809959	0.00180636			84	3013.C59617.84hPCP2.P1	598.899	25.3842	93.76	64.1325	1.94998	0.510944
78	3013.C58174.42hPCP2.P1	33.8609	<LOD	11.065	3.25175	0.0403363	0.00231694			96	3013.C59617.96hPCP2.P1	813.267	35.69	178.475	147.525	6.17356	1.53214
79	3013.C58176.42hPCP2.P1	198.712	7.68705	133.25	50.885	2.64331	0.602317			T	3013.C59617.TermP2.P1	81835	514.406	28600	20707.2	2879.07	550.442
80	3013.C59617.42hPCP2.P1	7.17271	<LOD	4.826	0.887675	0.00857408	0.000371578			D-7	3013.C59618.D-7 P2.P1	<LOD	<LOD	<LOD	NA	<LOD	NA
81	3013.C59618.42hPCP2.P1	29.6368	<LOD	12.355	1.52775	0.0455304	0.00154321			18	3013.C59618.18hPCP2.P1	<LOD	<LOD	<LOD	NA	<LOD	NA
82	3013.C59619.42hPCP2.P1	367.125	18.6639	37.415	23.22	0.69179	0.255081			24	3013.C59618.24hPCP2.P1	<LOD	<LOD	0.04841	<LOD	<LOD	NA
83	3013.C59621.42hPCP2.P1	332.828	67.3849	57.7662	23.66	20.7447	1.87165			30	3013.C59618.30hPCP2.P1	<LOD	<LOD	0.327625	<LOD	0.00046967	7.31759e-05
84	3013.C59656.42hPCP2.P1	13.5749	<LOD	8.535	0.892575	0.0591219	0.000818915			36	3013.C59618.36hPCP2.P1	<LOD	<LOD	3.3905	0.57375	0.00731249	0.000335201
85	3013.C59669.42hPCP2.P1	34.2257	10.1219	12.1575	1.9395	0.457415	0.0440252			42	3013.C59618.42hPCP2.P1	29.6368	<LOD	12.355	1.52775	0.0455304	0.00154321
86	3013.C60732.42hPCP2.P1	692.874	<LOD	556.517	391.575	1.79965	0.662519			48	3013.C59618.48hPCP2.P1	42.7864	<LOD	13.345	2.018	0.0261164	0.00141933
87	3013.C60763.42hPCP2.P1	217.406	15.0036	55.725	15.51	1.83317	0.294245			60	3013.C59618.60hPCP2.P1	25.6552	<LOD	8.507	1.0499	0.0209809	0.00064778
88	3013.C58170.36hPCP2.P1	<LOD	<LOD	0.878425	0.09926	0.00795929	<LOD			72	3013.C59618.72hPCP2.P1	28.3217	<LOD	6.3285	0.860875	0.00159095	0.000249808
89	3013.C59656.36hPCP2.P1	<LOD	<LOD	1.044	0.1096	0.00459616	<LOD			84	3013.C59618.84hPCP2.P1	34.4043	<LOD	5.67425	0.7413	0.0106638	0.000360923
90	3013.C57793.48hPCP2.P1	132.937	8.78915	23.84	4.55	0.400837	0.0383212			96	3013.C59618.96hPCP2.P1	23.1871	<LOD	4.75825	0.5834	0.00795557	8.41327e-05
91	3013.C58003.48hPCP2.P1	188.181	<LOD	219.7	97.79	6.89017	2.0002			108	3013.C59618.108hPCP2.P1	27.4743	<LOD	6.7205	0.9004	0.024457	0.00110105
92	3013.C58135.48hPCP2.P1	25.7119	<LOD	13.7525	2.2695	0.239859	0.0084025			120	3013.C59618.120hPCP2.P1	56.8843	<LOD	18.08	3.2535	0.843377	0.192508
93	3013.C58167.48hPCP2.P1	65.0381	<LOD	19.37	6.517	0.176587	0.0468347			132	3013.C59618.132hPCP2.P1	74.592	<LOD	20.745	4.364	0.211995	0.0455961
94	3013.C58170.48hPCP2.P1	102.388	12.0807	38.3525	5.5325	2.15673	0.1343			144	3013.C59618.144hPCP2.P1	42.6053	<LOD	33.495	6.4945	0.49535	0.0573845
95	3013.C58174.48hPCP2.P1	22.1839	<LOD	15.94	3.37725	0.0317171	0.00229094			T	3013.C59618.TermP2.P1	8546.74	160.149	2299.33	2085	185.244	43.0021
96	3013.C58176.48hPCP2.P1	535.666	47.2906	190	63.95	40.6484	10.3318			D-7	3013.C59619.D-7 P2.P1	<LOD	<LOD	<LOD	NA	<LOD	NA
97	3013.C59617.48hPCP2.P1	54.2083	<LOD	12.425	1.9135	0.0316901	0.00169887			18	3013.C59619.18hPCP2.P1	<LOD	<LOD	0.1018	<LOD	0.000491667	NA*
98	3013.C59618.48hPCP2.P1	42.7864	<LOD	13.345	2.018	0.0261164	0.00141933			24	3013.C59619.24hPCP2.P1	<LOD	<LOD	2.36625	0.30575	0.00521028	0.000158255
99	3013.C59619.48hPCP2.P1	283.39	<LOD	34.8825	22.2825	0.183619	0.0621744			30	3013.C59619.30hPCP2.P1	64.6081	<LOD	15.6025	3.4135	0.192457	0.0328581
100	3013.C59656.48hPCP2.P1	730.86	181.632	75.2325	27.665	28.0291	4.97228			36	3013.C59619.36hPCP2.P1	367.878	36.1659	32.5275	12.5075	0.660609	0.277771
101	3013.C59669.48hPCP2.P1	3034.76	621.172	1038.25	572.675	208.485	38.8932			42	3013.C59619.42hPCP2.P1	367.125	18.6639	37.415	23.22	0.69179	0.255081
102	3013.C60732.48hPCP2.P1	418.997	<LOD	306.9	180.575	1.28477	0.366933			48	3013.C59619.48hPCP2.P1	283.39	<LOD	34.8825	22.2825	0.183619	0.0621744
103	3013.C60763.48hPCP2.P1	2222.31	259.43	366.425	202.825	74.711	15.6838			60	3013.C59619.60hPCP2.P1	308.666	25.0245	34.39	17.0825	2.74453	0.503455
104	3013.C57793.60hPCP2.P1	172.873	9.02625	24.7775	10.201	0.609692	0.13705			72	3013.C59619.72hPCP2.P1	23551.6	1512.54	6959	7036.5	797.086	272.162
105	3013.C58135.60hPCP2.P1	327.624	33.1087	41.525	12.995	0.922113	0.15279			D-7	3013.C59621.D-7 P2.P1	<LOD	<LOD	<LOD	NA	<LOD	NA
106	3013.C58167.60hPCP2.P1	54.0225	<LOD	16.76	4.55775	0.257563	0.0407311			18	3013.C59621.18hPCP2.P1	<LOD	<LOD	0.01641	<LOD	4.61114e-05	NA*
107	3013.C58170.60hPCP2.P1	428.447	<LOD	189.437	139.325	0.19375	0.033577			24	3013.C59621.24hPCP2.P1	<LOD	<LOD	0.4794	<LOD	0.00153691	<LOD
108	3013.C58174.60hPCP2.P1	23.5651	<LOD	9.29925	1.56625	0.00228527	0.000104081			30	3013.C59621.30hPCP2.P1	<LOD	<LOD	2.29475	0.3202	0.00722536	0.000299581
109	3013.C59617.60hPCP2.P1	147.184	<LOD	17.42	4.501	0.122555	0.0243021			36	3013.C59621.36hPCP2.P1	8.96805	<LOD	9.9885	2.39575	0.0461339	0.00375138
110	3013.C59618.60hPCP2.P1	25.6552	<LOD	8.507	1.0499	0.0209809	0.00064778			42	3013.C59621.42hPCP2.P1	332.828	67.3849	57.7662	23.66	20.7447	1.87165
111	3013.C59619.60hPCP2.P1	308.666	25.0245	34.39	17.0825	2.74453	0.503455			D-7	3013.C59656.D-7 P2.P1	<LOD	<LOD	<LOD	NA	<LOD	NA
112	3013.C59669.60hPCP2.P1	281.531	<LOD	200.213	148.775	5.61937	0.871507			18	3013.C59656.18hPCP2.P1	<LOD	<LOD	<LOD	NA	<LOD	NA
113	3013.C57793.72hPCP2.P1	275.153	<LOD	33.27	15.78	0.933177	0.272476			24	3013.C59656.24hPCP2.P1	<LOD	<LOD	0.02462	<LOD	<LOD	NA
114	3013.C58135.72hPCP2.P1	234.092	<LOD	31.31	13.24	0.973254	0.264583			30	3013.C59656.30hPCP2.P1	<LOD	<LOD	0.198325	<LOD	0.000401076	<LOD
115	3013.C58167.72hPCP2.P1	215.68	<LOD	28.355	10.2825	1.3342	0.362357			36	3013.C59656.36hPCP2.P1	<LOD	<LOD	1.044	0.1096	0.00459616	<LOD
116	3013.C58174.72hPCP2.P1	26.953	<LOD	5.46675	1.12275	0.0081203	0.000503401			42	3013.C59656.42hPCP2.P1	13.5749	<LOD	8.535	0.892575	0.0591219	0.000818915
117	3013.C59617.72hPCP2.P1	238.298	<LOD	17.855	7.398	0.281109	0.0565041			48	3013.C59656.48hPCP2.P1	730.86	181.632	75.2325	27.665	28.0291	4.97228
118	3013.C59618.72hPCP2.P1	28.3217	<LOD	6.3285	0.860875	0.00159095	0.000249808			D-7	3013.C59669.D-7 P2.P1	<LOD	<LOD	<LOD	NA	<LOD	NA
119	3013.C59619.72hPCP2.P1	23551.6	1512.54	6959	7036.5	797.086	272.162			18	3013.C59669.18hPCP2.P1	<LOD	<LOD	<LOD	NA	<LOD	NA
120	3013.C57793.84hPCP2.P1	34638.4	2991.32	7996	7991.25	726.491	175.411			24	3013.C59669.24hPCP2.P1	<LOD	<LOD	0.00972	<LOD	<LOD	NA
121	3013.C58135.84hPCP2.P1	1074.03	76.6173	171.025	92.93	13.6808	3.18049			30	3013.C59669.30hPCP2.P1	<LOD	<LOD	0.105033	<LOD	0.000200435	4.86686e-05
122	3013.C59617.84hPCP2.P1	598.899	25.3842	93.76	64.1325	1.94998	0.510944			36	3013.C59669.36hPCP2.P1	<LOD	<LOD	0.91835	0.2013	0.00322592	0.00027709
123	3013.C58174.84hPCP2.P1	40.3531	<LOD	5.752	0.90535	0.0232502	0.00256249			42	3013.C59669.42hPCP2.P1	34.2257	10.1219	12.1575	1.9395	0.457415	0.0440252
124	3013.C58167.84hPCP2.P1	57791.5	4019.69	17576.2	14972.6	2055.48	626.127			48	3013.C59669.48hPCP2.P1	3034.76	621.172	1038.25	572.675	208.485	38.8932
125	3013.C59618.84hPCP2.P1	34.4043	<LOD	5.67425	0.7413	0.0106638	0.000360923			60	3013.C59669.60hPCP2.P1	281.531	<LOD	200.213	148.775	5.61937	0.871507
126	3013.C58174.96hPCP2.P1	49.2833	<LOD	7.1985	1.4085	0.0277022	0.0028324			D-7	3013.C60732.D-7 P2.P1	<LOD	<LOD	<LOD	NA	<LOD	NA
127	3013.C59617.96hPCP2.P1	813.267	35.69	178.475	147.525	6.17356	1.53214			18	3013.C60732.18hPCP2.P1	<LOD	<LOD	0.01793	<LOD	5.01796e-05	NA*
128	3013.C59618.96hPCP2.P1	23.1871	<LOD	4.75825	0.5834	0.00795557	8.41327e-05			24	3013.C60732.24hPCP2.P1	<LOD	<LOD	0.774267	0.1304	0.00599157	0.000141726
129	3013.C59618.108hPCP2.P1	27.4743	<LOD	6.7205	0.9004	0.024457	0.00110105			30	3013.C60732.30hPCP2.P1	38.7387	<LOD	15.845	3.025	0.150442	0.0226155
130	3013.C58174.108hPCP2.P1	43.774	<LOD	7.269	1.597	0.0409793	0.00583809			36	3013.C60732.36hPCP2.P1	1188.6	175.6	313.45	165.45	39.1757	7.09765
131	3013.C59617.TermP2.P1	81835	514.406	28600	20707.2	2879.07	550.442			42	3013.C60732.42hPCP2.P1	692.874	<LOD	556.517	391.575	1.79965	0.662519
132	3013.C58174.120hPCP2.P1	39.8963	<LOD	4.228	1.09963	0.236365	0.0355948			48	3013.C60732.48hPCP2.P1	418.997	<LOD	306.9	180.575	1.28477	0.366933
133	3013.C59618.120hPCP2.P1	56.8843	<LOD	18.08	3.2535	0.843377	0.192508			D-7	3013.C60763.D-7 P2.P1	<LOD	<LOD	<LOD	NA	<LOD	NA
134	3013.C58174.132hPCP2.P1	35.3068	<LOD	6.2195	0.8486	0.0147142	0.00342262			18	3013.C60763.18hPCP2.P1	<LOD	<LOD	0.07597	<LOD	0.00134544	<LOD
135	3013.C59618.132hPCP2.P1	74.592	<LOD	20.745	4.364	0.211995	0.0455961			24	3013.C60763.24hPCP2.P1	13.1197	<LOD	8.21625	1.619	0.11855	0.00249371
136	3013.C58174.144hPCP2.P1	27.3515	<LOD	5.616	0.58705	0.00572486	<LOD			30	3013.C60763.30hPCP2.P1	325.945	45.1603	50.8725	15.2867	2.59844	0.5756
137	3013.C59618.144hPCP2.P1	42.6053	<LOD	33.495	6.4945	0.49535	0.0573845			36	3013.C60763.36hPCP2.P1	125.937	<LOD	35.5775	15.66	0.665607	0.0537685
138	3013.C59618.TermP2.P1	8546.74	160.149	2299.33	2085	185.244	43.0021			42	3013.C60763.42hPCP2.P1	217.406	15.0036	55.725	15.51	1.83317	0.294245
139	3013.C58174.TermP2.P1	<LOD	<LOD	<LOD	NA	<LOD	NA			48	3013.C60763.48hPCP2.P1	2222.31	259.43	366.425	202.825	74.711	15.6838
		LOD (ng/mL)
	PA83	1.22
	Total PA	1.87
	Total Lethal Factor	0.003
	Lethal Toxin	0.009
	Edema Factor/Edema Toxin	2e-05
	NA=not analyzed (negative for total LF or total EF)
	NA*=not analyzed due to low sample volume
	<LOD = less than the limit of detection and/or analytic responses are <3 times the plasma blank response

## Sheet: Sorted All Tox-Animal
Animal # (table 1)	time-to-terminal (h)	Animal ID		Total PA	PA83	Total LF	LTx	Total EF	ETx
1	48.5	C582821	0	<LOD	<LOD	<LOD	NA	<LOD	NA
			18	<LOD	<LOD	<LOD	NA	<LOD	NA
			24	<LOD	<LOD	0.027819	<LOD	0.000209581	<LOD
			30	<LOD	<LOD	0.234797	0.1033	0.000675901	<LOD
			36	9.11453	<LOD	2.99432	0.86526	0.0264319	0.00454487
			48.5
				Total PA	PA83	Total LF	LTx	Total EF	ETx
2	48.9	C59621	D-7	<LOD	<LOD	<LOD	NA	<LOD	NA
			18	<LOD	<LOD	0.01641	<LOD	4.61114e-05	NA*
			24	<LOD	<LOD	0.4794	<LOD	0.00153691	<LOD
			30	<LOD	<LOD	2.29475	0.3202	0.00722536	0.000299581
			36	8.96805	<LOD	9.9885	2.39575	0.0461339	0.00375138
			42	332.828	67.3849	57.7662	23.66	20.7447	1.87165
			48.9
				Total PA	PA83	Total LF	LTx	Total EF	ETx
3	54.7	C60763	D-7	<LOD	<LOD	<LOD	NA	<LOD	NA
			18	<LOD	<LOD	0.07597	<LOD	0.00134544	<LOD
			24	13.1197	<LOD	8.21625	1.619	0.11855	0.00249371
			30	325.945	45.1603	50.8725	15.2867	2.59844	0.5756
			36	125.937	<LOD	35.5775	15.66	0.665607	0.0537685
			42	217.406	15.0036	55.725	15.51	1.83317	0.294245
			48	2222.31	259.43	366.425	202.825	74.711	15.6838
			54.7
				Total PA	PA83	Total LF	LTx	Total EF	ETx
4	55.2	C58176	D-7	<LOD	<LOD	<LOD	NA	<LOD	NA
			18	<LOD	<LOD	0.1621	<LOD	<LOD	NA
			24	18.2039	<LOD	8.921	1.746	0.0775356	0.0037366
			30	187.569	25.6304	200	81.68	2.67897	0.635133
			36	215.444	<LOD	98.065	63.605	1.1324	0.217516
			42	198.712	7.68705	133.25	50.885	2.64331	0.602317
			48	535.666	47.2906	190	63.95	40.6484	10.3318
			55.2
				Total PA	PA83	Total LF	LTx	Total EF	ETx
5	57.3	C58003+	D-7	<LOD	<LOD	<LOD	NA	<LOD	NA
			18	<LOD	<LOD	0.00504	<LOD	<LOD	NA
			24	<LOD	<LOD	0.10695	<LOD	0.000187887	NA*
			30	3.88427	<LOD	2.1825	0.35195	0.0289827	0.00171082
			36	132.217	19.7208	21.6675	8.77475	1.88795	0.31203
			42	1142.67	163.427	299.95	169.075	23.6637	5.6387
			48	188.181	<LOD	219.7	97.79	6.89017	2.0002
			57.3
				Total PA	PA83	Total LF	LTx	Total EF	ETx
6	57.9	C59656	D-7	<LOD	<LOD	<LOD	NA	<LOD	NA
			18	<LOD	<LOD	<LOD	NA	<LOD	NA
			24	<LOD	<LOD	0.02462	<LOD	<LOD	NA
			30	<LOD	<LOD	0.198325	<LOD	0.000401076	<LOD
			36	<LOD	<LOD	1.044	0.1096	0.00459616	<LOD
			42	13.5749	<LOD	8.535	0.892575	0.0591219	0.000818915
			48	730.86	181.632	75.2325	27.665	28.0291	4.97228
			57.9
				Total PA	PA83	Total LF	LTx	Total EF	ETx
7	58.4	C582141	0	<LOD	<LOD	<LOD	NA	<LOD	NA
			18	<LOD	<LOD	<LOD	NA	<LOD	NA
			24	<LOD	<LOD	0.010377	<LOD	8.22193e-05	NA*
			30	<LOD	<LOD	0.135993	0.057775	0.000497668	<LOD
			36	<LOD	<LOD	0.83916	0.33806	0.00525358	<LOD
			48	509.275	97.5803	56.2428	20.9563	5.58299	0.306963
			58.4
				Total PA	PA83	Total LF	LTx	Total EF	ETx
8	59	C60732	D-7	<LOD	<LOD	<LOD	NA	<LOD	NA
			18	<LOD	<LOD	0.01793	<LOD	5.01796e-05	NA*
			24	<LOD	<LOD	0.774267	0.1304	0.00599157	0.000141726
			30	38.7387	<LOD	15.845	3.025	0.150442	0.0226155
			36	1188.6	175.6	313.45	165.45	39.1757	7.09765
			42	692.874	<LOD	556.517	391.575	1.79965	0.662519
			48	418.997	<LOD	306.9	180.575	1.28477	0.366933
			59
				Total PA	PA83	Total LF	LTx	Total EF	ETx
9	64.8	C59669	D-7	<LOD	<LOD	<LOD	NA	<LOD	NA
			18	<LOD	<LOD	<LOD	NA	<LOD	NA
			24	<LOD	<LOD	0.00972	<LOD	<LOD	NA
			30	<LOD	<LOD	0.105033	<LOD	0.000200435	4.86686e-05
			36	<LOD	<LOD	0.91835	0.2013	0.00322592	0.00027709
			42	34.2257	10.1219	12.1575	1.9395	0.457415	0.0440252
			48	3034.76	621.172	1038.25	572.675	208.485	38.8932
			60	281.531	<LOD	200.213	148.775	5.61937	0.871507
			64.8
				Total PA	PA83	Total LF	LTx	Total EF	ETx
10	66.9	C571611	0	<LOD	<LOD	<LOD	NA	<LOD	NA
			18	<LOD	<LOD	<LOD	NA	<LOD	NA
			24	<LOD	<LOD	0.014673	<LOD	5.14328e-05	NA*
			30	<LOD	<LOD	0.136045	0.050386	0.000791163	<LOD
			36	<LOD	<LOD	1.06946	0.3499	0.0108854	<LOD
			48	2221.16	516.094	366.075	245.23	53.4098	14.9888
			60	2302.82	164.783	740.68	596.73	34.9257	13.4933
			66.9
				Total PA	PA83	Total LF	LTx	Total EF	ETx
11	74.1	C58170+	D-7	<LOD	<LOD	<LOD	NA	<LOD	NA
			18	<LOD	<LOD	0.00558	<LOD	<LOD	NA
			24	<LOD	<LOD	0.04033	<LOD	5.71173e-05	NA*
			30	<LOD	<LOD	0.171633	<LOD	0.000392605	3.40505e-05
			36	<LOD	<LOD	0.878425	0.09926	0.00795929	<LOD
			42	16.3564	<LOD	10.3075	1.9145	0.0809959	0.00180636
			48	102.388	12.0807	38.3525	5.5325	2.15673	0.1343
			60	428.447	<LOD	189.437	139.325	0.19375	0.033577
			74.1
				Total PA	PA83	Total LF	LTx	Total EF	ETx
12	76.4	C59619	D-7	<LOD	<LOD	<LOD	NA	<LOD	NA
			18	<LOD	<LOD	0.1018	<LOD	0.000491667	NA*
			24	<LOD	<LOD	2.36625	0.30575	0.00521028	0.000158255
			30	64.6081	<LOD	15.6025	3.4135	0.192457	0.0328581
			36	367.878	36.1659	32.5275	12.5075	0.660609	0.277771
			42	367.125	18.6639	37.415	23.22	0.69179	0.255081
			48	283.39	<LOD	34.8825	22.2825	0.183619	0.0621744
			60	308.666	25.0245	34.39	17.0825	2.74453	0.503455
			72	23551.6	1512.54	6959	7036.5	797.086	272.162
			76.4
				Total PA	PA83	Total LF	LTx	Total EF	ETx
13	90.4	C58135	D-7	<LOD	<LOD	<LOD	NA	<LOD	NA
			18	<LOD	<LOD	<LOD	NA	<LOD	NA
			24	<LOD	<LOD	0.014725	<LOD	<LOD	NA
			30	<LOD	<LOD	0.203967	<LOD	0.000506947	<LOD
			36	<LOD	<LOD	1.3035	0.2563	0.0052518	0.000353779
			42	7.20988	<LOD	6.40075	1.4805	0.0430302	0.00104979
			48	25.7119	<LOD	13.7525	2.2695	0.239859	0.0084025
			60	327.624	33.1087	41.525	12.995	0.922113	0.15279
			72	234.092	<LOD	31.31	13.24	0.973254	0.264583
			84	1074.03	76.6173	171.025	92.93	13.6808	3.18049
			90.4
14	91.1	C57793	D-7	<LOD	<LOD	<LOD	NA	<LOD	NA
			18	<LOD	<LOD	<LOD	NA	<LOD	NA
			24	<LOD	<LOD	0.01553	NA*	<LOD	NA
			30	<LOD	<LOD	0.2212	<LOD	0.000528744	<LOD
			36	<LOD	<LOD	2.071	0.33485	0.0127535	0.00070801
			42	20.612	<LOD	10.665	2.63475	0.0757869	0.00384895
			48	132.937	8.78915	23.84	4.55	0.400837	0.0383212
			60	172.873	9.02625	24.7775	10.201	0.609692	0.13705
			72	275.153	<LOD	33.27	15.78	0.933177	0.272476
			84	34638.4	2991.32	7996	7991.25	726.491	175.411
			91.1
15	91.7	C58167	D-7	<LOD	<LOD	<LOD	NA	<LOD	NA
			18	<LOD	<LOD	0.01271	<LOD	4.92667e-05	NA*
			24	<LOD	<LOD	0.271167	<LOD	0.00121143	6.22315e-05
			30	13.4867	<LOD	10.31	2.028	0.242961	0.0049
			36	89.7161	7.5992	26.25	7.93775	0.743485	0.241567
			42	129.276	<LOD	18.865	6.48975	0.380191	0.0820203
			48	65.0381	<LOD	19.37	6.517	0.176587	0.0468347
			60	54.0225	<LOD	16.76	4.55775	0.257563	0.0407311
			72	215.68	<LOD	28.355	10.2825	1.3342	0.362357
			84	57791.5	4019.69	17576.2	14972.6	2055.48	626.127
			91.7
				Total PA	PA83	Total LF	LTx	Total EF	ETx
16	100.8	C579981	0	<LOD	<LOD	<LOD	NA	<LOD	NA
			18	<LOD	<LOD	<LOD	NA	<LOD	NA
			24	<LOD	<LOD	0.018936	<LOD	0.000126293	<LOD
			30	<LOD	<LOD	0.197317	0.060734	0.000811497	<LOD
			36	<LOD	<LOD	1.14397	0.343955	0.00940322	8.7622e-05
			48	40.5594	<LOD	16.233	6.31845	0.0638014	0.00103479
			60	115.321	<LOD	26.041	10.3306	0.0399655	0.0048088
			72	98.3115	<LOD	15.9705	6.49907	0.0224997	0.00167509
			84	143.705	5.56515	22.6315	9.59197	0.458741	0.035045
			96	15502.5	280.236	1753.8	1798.5	448.102	200.382
			100.8
				Total PA	PA83	Total LF	LTx	Total EF	ETx
17	105.1	C59617	D-7	<LOD	<LOD	<LOD	NA	<LOD	NA
			18	<LOD	<LOD	<LOD	NA	<LOD	NA
			24	<LOD	<LOD	0.018715	<LOD	<LOD	NA
			30	<LOD	<LOD	0.0975633	<LOD	9.0044e-05	<LOD
			36	<LOD	<LOD	0.460533	0.09112	0.00045236	5.52604e-05
			42	7.17271	<LOD	4.826	0.887675	0.00857408	0.000371578
			48	54.2083	<LOD	12.425	1.9135	0.0316901	0.00169887
			60	147.184	<LOD	17.42	4.501	0.122555	0.0243021
			72	238.298	<LOD	17.855	7.398	0.281109	0.0565041
			84	598.899	25.3842	93.76	64.1325	1.94998	0.510944
			96	813.267	35.69	178.475	147.525	6.17356	1.53214
		T	105.1	81835	514.406	28600	20707.2	2879.07	550.442
				Total PA	PA83	Total LF	LTx	Total EF	ETx
18	109	C581591	0	<LOD	<LOD	<LOD	NA	<LOD	NA
			18	<LOD	<LOD	<LOD	NA	<LOD	NA
			24	<LOD	<LOD	0.005	<LOD	<LOD	NA
			30	<LOD	<LOD	0.0760577	0.029088	0.000563412	<LOD
			36	<LOD	<LOD	0.53764	0.233495	0.00311376	<LOD
			48	121.333	7.88777	23.7603	8.76222	0.230714	0.00568267
			60	183.094	<LOD	33.499	13.8602	0.0724373	0.0121134
			72	182.464	<LOD	23.4177	8.8275	0.0577516	0.0156231
			84	223.146	<LOD	25.613	11.5563	0.184149	0.0324577
			96	218.137	<LOD	24.347	8.9928	0.132643	0.049417
	plasma	T.P	109	811.399	36.4342	147.55	69.6203	6.47977	2.91975
	serum	T.S	109	828.983	29.6642	147.513	74.8585	20.9973	8.23288
				Total PA	PA83	Total LF	LTx	Total EF	ETx
19	115.1	C581221	0	<LOD	<LOD	<LOD	NA	<LOD	NA
			18	<LOD	<LOD	0.0029	NA	<LOD	NA
			24	<LOD	<LOD	0.037169	<LOD	0.000148373	<LOD
			30	<LOD	<LOD	0.480312	0.18338	0.00336472	<LOD
			36	18.7425	<LOD	5.32878	1.2873	0.0444894	0.000418408
			48	152.303	<LOD	22.0487	9.03033	0.0969054	0.00477789
			60	114.975	<LOD	16.5295	7.3603	0.0145356	0.00255309
			72	84.9555	<LOD	9.6608	4.21632	0.0108658	0.00161698
			84	75.348	<LOD	8.30015	4.17645	0.0563637	0.00843108
			96	207.99	6.40622	28.927	11.3842	0.842331	0.152978
			115.1
				Total PA	PA83	Total LF	LTx	Total EF	Etx
20	125.9	C579971	0	<LOD	<LOD	<LOD	NA	<LOD	NA
			18	<LOD	<LOD	0.01314	<LOD	<LOD	NA
			24	<LOD	<LOD	0.11615	0.044155	0.000211509	<LOD
			30	<LOD	<LOD	0.659205	0.24964	0.00111	0.00032
			36	21.8437	<LOD	6.037	1.52595	0.0343697	0.000473299
			48	165.146	11.7935	15.5777	8.62335	0.165553	0.0203873
			60	200.45	<LOD	15.4932	6.9734	0.048458	0.0138128
			72	96.6893	<LOD	10.4341	4.6895	0.0222479	0.0078903
			84	80.703	<LOD	16.645	6.16992	0.468776	0.0400638
			96	144.475	<LOD	20.535	10.9142	0.349731	0.0950925
		T	125.9	1874.09	33.319	434.725	243.66	201.264	54.8103
				Total PA	PA83	Total LF	LTx	Total EF	ETx
21	140.1	C581561	0	<LOD	<LOD	<LOD	NA	<LOD	NA
			18	<LOD	<LOD	0.0029	NA	<LOD	NA
			24	<LOD	<LOD	0.0538635	<LOD	0.000335322	<LOD
			30	<LOD	<LOD	0.467368	0.16896	0.00138059	<LOD
			36	17.4305	<LOD	4.07015	1.05985	0.0654418	0.000718907
			48	199.505	<LOD	26.051	10.3422	0.0807002	0.00427063
			60	172.352	<LOD	19.7835	8.6842	0.0762844	0.0137718
			72	136.663	<LOD	11.7448	5.09332	0.020578	0.00612322
			84	136.647	<LOD	11.4285	5.19575	0.163344	0.0414911
			96	186.464	<LOD	21.055	8.67568	0.185242	0.0430495
		T	140.1	207.084	6.0258	25.581	9.0001	0.466707	0.181622
				Total PA	PA83	Total LF	LTx	Total EF	ETx
22	201.9	C59618	D-7	<LOD	<LOD	<LOD	NA	<LOD	NA
			18	<LOD	<LOD	<LOD	NA	<LOD	NA
			24	<LOD	<LOD	0.04841	<LOD	<LOD	NA
			30	<LOD	<LOD	0.327625	<LOD	0.00046967	7.31759e-05
			36	<LOD	<LOD	3.3905	0.57375	0.00731249	0.000335201
			42	29.6368	<LOD	12.355	1.52775	0.0455304	0.00154321
			48	42.7864	<LOD	13.345	2.018	0.0261164	0.00141933
			60	25.6552	<LOD	8.507	1.0499	0.0209809	0.00064778
			72	28.3217	<LOD	6.3285	0.860875	0.00159095	0.000249808
			84	34.4043	<LOD	5.67425	0.7413	0.0106638	0.000360923
			96	23.1871	<LOD	4.75825	0.5834	0.00795557	8.41327e-05
			108	27.4743	<LOD	6.7205	0.9004	0.024457	0.00110105
			120	56.8843	<LOD	18.08	3.2535	0.843377	0.192508
			132	74.592	<LOD	20.745	4.364	0.211995	0.0455961
			144	42.6053	<LOD	33.495	6.4945	0.49535	0.0573845
		T	201.9	8546.74	160.149	2299.33	2085	185.244	43.0021
				Total PA	PA83	Total LF	LTx	Total EF	ETx
23	336	C58174	D-7	<LOD	<LOD	<LOD	NA	<LOD	NA
			18	<LOD	<LOD	0.01007	<LOD	<LOD	NA
			24	<LOD	<LOD	0.163	<LOD	0.000388067	NA*
			30	<LOD	<LOD	0.813275	0.1798	0.0040862	0.000353975
			42	33.8609	<LOD	11.065	3.25175	0.0403363	0.00231694
			48	22.1839	<LOD	15.94	3.37725	0.0317171	0.00229094
			60	23.5651	<LOD	9.29925	1.56625	0.00228527	0.000104081
			72	26.953	<LOD	5.46675	1.12275	0.0081203	0.000503401
			84	40.3531	<LOD	5.752	0.90535	0.0232502	0.00256249
			96	49.2833	<LOD	7.1985	1.4085	0.0277022	0.0028324
			108	43.774	<LOD	7.269	1.597	0.0409793	0.00583809
			120	39.8963	<LOD	4.228	1.09963	0.236365	0.0355948
			132	35.3068	<LOD	6.2195	0.8486	0.0147142	0.00342262
			144	27.3515	<LOD	5.616	0.58705	0.00572486	<LOD
	T=EOS	T	336	<LOD	<LOD	<LOD	NA	<LOD	NA
	T = terminal time (hours)
	EOS = end-of-study
	results for <LOD sometime graphed at 1/2 the limit of detection
	NA=not analyzed (negative for total LF or total EF)
	NA*=not analyzed due to low sample volume
	<LOD = less than the limit of detection and/or analytic responses are <3 times the plasma blank response
	*more than 3 times the blank but below lowest standard
