# Supplementary material for: Comprehensive characterization of toxins during progression of inhalation anthrax in a non-human primate model
Source: PLoS Pathog. 2022 Dec 19;18(12):e1010735. doi: 10.1371/journal.ppat.1010735 (PMC9810172; doi:10.1371/journal.ppat.1010735)
Supplement: S3 Data File — (XLSX) [file ppat.1010735.s003.xlsx]

## Sheet: Challenge Group 1
Animal ID	Group	Day -7②	18hr PC	24hr PC	30hr PC	36hr PC	48hr PC	60hr PC	72hr PC	84hr PC	96hr PC	Terminal
C57161	1	0; PCR (-)^	0; PCR (-)	0; PCR (-)	0; PCR (-)	703; PCR +	7170000; PCR +	1070000; PCR +				82700000; PCR +
C57997	1	0; PCR (-)	0; PCR (-)	0; PCR (-)	(+) ; PCR +	4470; PCR +	11000; PCR +	367; PCR (-)	526; PCR +	723; PCR +	8070; PCR +	*(+); PCR +
C57998	1	0; PCR (-)	0; PCR (-)	0; PCR (-)	0; PCR (-)	460; PCR +	5600; PCR +	5900; PCR (-)	647; PCR +	28700; PCR +	31300000; PCR +	12400000; PCR +
C58003	2	0; PCR (-)	0; PCR (-)	0; PCR (-)	0; PCR (-)	0; PCR (-)	0; PCR (-)	0; PCR (-)	0; PCR (-)	0; PCR (-)	0; PCR (-)
C58122	1	0; PCR (-)	(+); PCR (-)	0; PCR (-)	337; PCR +	8430; PCR +	3630; PCR +	(+); PCR +	(+); PCR +	2870; PCR +	29700; PCR +	44000000; PCR +
C58156	1	0; PCR (-)	0; PCR (-)	0; PCR (-)	(+); PCR +	13800; PCR +	7830; PCR +	12900; PCR +	{2.63E+02}; Failed Extraction	797; PCR +	{2.13E+03}; PCR +	1390000; PCR +
C58159	1	0; PCR (-)	0; PCR (-)	0; PCR (-)	0; PCR (-)	(+); PCR +	31000; PCR +	{2.57E+03}; PCR +	3200; PCR +	10600; PCR +	803; PCR +	477000; PCR +
C58170	2	0;PCR (-)	0; PCR (-)	0; PCR (-)	0; PCR (-)	0; PCR (-)	0; PCR (-)	0; PCR (-)	0; PCR (-)	0; PCR (-)	0; PCR (-)
C58214	1	0; PCR (-)	0; PCR (-)	0; PCR (-)	0; PCR (-)	303; PCR (-)	1340000; PCR +					627000000; PCR +
C58282	1	0; PCR (-)	0; PCR (-)	0; PCR (-)	(+); PCR (-)	530; PCR +						1100000000; PCR +
PC = Post Challenge
+ = Mean B. anthracis colony count , or the majority of the colony counts for a given dilution set (2 of 3 plates), is less than 10.
Values in brackets are derived from mean colony counts outside the acceptable range of 25-250 specified by SOP X-202 and are reported at the Study Director's discretion. See quantitative bacteremia memo.
②Base line count. Qualitative bacteremia result.
	Same as NA
PCR assay for lef (pXO1) using Magnapure DNA extraction of blood
Failed DNA extraction for PCR = internal controls failed
*Excluded from study graphs and terminal calculations since terminal toxins were very high. The low + result was inconsistent with any other terminal observation with high toxin levels which is consistently associated with high bacteremia.
^PCR only in group 1 animals

## Sheet: Challenge Group 2
Animal ID	Day -7 k	18hr PC	24hr PC	30hr PC	36hr PC	42hr PC	48hr PC	60hr PC	72hr PC	84hr PC	96hr PC	108hr PC	120hr PC	132hr PC	144hr PC	Terminal
C57793	0	0	0	0	{1.77E+02}	2630	61000	13100	91700	117000000						50000000
C58003	0	0	0	4300	393000	5930000	260000									747000000
C58135	0	0	0	0	253	5330	13700	62300	30700	1390000						171000000
C58167	0	0	+	11400	151000	8470	7100	11500	49300	90700000						307000000
C58170	0	0	0	0	{2.40E+02}	6870	330000	63000								830000000
C58174	0	0	0	+	493	6400	2900	{2.27E+02}	+	260	610	343	0	+	0	0
C58176	0	+	8370	8300000	10200	91300	3100000									877000000
C59617	0	0	0	0	+	280	3270	7430	700	9630	59300					144000000
C59618	0	0	0	0	523	9370	2930	923	+	1240	350	393	480	+	+	129000
C59619	0	+	{1.20E+02}	10100	176000	14600	4100	133000	12100000							750000000
C59621	0	0	+	+	1560	2930000										1330000000
C59656	0	0	0	0	+	6970	3630000									310000000
C59669	0	0	0	0	250	40700	32000000	185000								397000000
C60732	0	0	833	6230	7400000	2900	3930									450000000
C60763	0	+	14000	937000	6770	115000	5370000									620000000
	+ = Mean B. anthracis colony count, or the majority of the colony counts for a given dilution set (2 of 3 plates), is less than 10.
	Values in brackets are derived from mean colony counts outside the acceptable range of 25-250 specified by SOP X-202 and are reported at the Study Director's discretion. See quantitative bacteremia memo.
	k Base line count. Qualitative bacteremia result.
	Line out = NA

## Sheet: Bact Sorted
Challenge Group 1
Animal ID		C57161	C57997	C57998	+C58003	C58122	C58156	C58159	+C58170	C58214	C58282
Group		1	1	1	2	1	1	1	2	1	1
Day -7②	D-7	0	0	0	0	0	0	0	0	0	0
18hr PC	18	0	0	0	0	+	0	0	0	0	0
24hr PC	24	0	0	0	0	0	0	0	0	0	0
30hr PC	30	0	+	0	0	337	+	0	0	0	+
36hr PC	36	703	4470	460	0	8430	13800	+	0	303	530
48hr PC	48	7170000	11000	5600	0	3630	7830	31000	0	1340000
60hr PC	60	1070000	367	5900	0	+	12900	2570	0
72hr PC	72		526	647	0	+	263	3200	0
84hr PC	84		723	28700	0	2870	797	10600	0
96hr PC	96		8070	31300000	0	29700	2130	803	0
Terminal (T)	T	82700000	xxxx	12400000		44000000	1390000	477000		627000000	1100000000
	T-time (h)	66.9	125.9	100.8	NA	115.1	140.1	109	NA	58.4	48.5
Challenge Group 2
Animal ID		C57793	C58003	C58135	C58167	C58170	C58174	C58176	C59617	C59618	C59619	C59621	C59656	C59669	C60732	C60763
Day -7②	D-7	0	0	0	0	0	0	0	0	0	0	0	0	0	0	0
18hr PC	18	0	0	0	0	0	0	+	0	0	+	0	0	0	0	+
24hr PC	24	0	0	0	+	0	0	8370	0	0	120	+	0	0	833	14000
30hr PC	30	0	4300	0	11400	0	+	8300000	0	0	10100	+	0	0	6230	937000
36hr PC	36	177	393000	253	151000	240	493	10200	+	523	176000	1560	+	250	7400000	6770
42hr PC	42	2630	5930000	5330	8470	6870	6400	91300	280	9370	14600	2930000	6970	40700	2900	115000
48hr PC	48	61000	260000	13700	7100	330000	2900	3100000	3270	2930	4100		3630000	32000000	3930	5370000
60hr PC	60	13100		62300	11500	63000	227		7430	923	133000			185000
72hr PC	72	91700		30700	49300		+		700	+	12100000
84hr PC	84	117000000		1390000	90700000		260		9630	1240
96hr PC	96						610		59300	350
108hr PC	108						343			393
120hr PC	120						0			480
132hr PC	132						+			+
144hr PC	144						0			+
Terminal	T	50000000	747000000	171000000	307000000	830000000	0	877000000	144000000	129000	750000000	1330000000	310000000	397000000	450000000	620000000
	T-time (h)	91.1	57.3	90.4	91.7	74.1	336	55.2	105.1	201.9	76.4	48.9	57.9	64.8	59	54.7
		Non-detectable
		low + bact
		+ = Mean B. anthracis colony count, or the majority of the colony counts for a given dilution set (2 of 3 plates), is less than 10.
		Values in brackets are derived from mean colony counts outside the acceptable range of 25-250 specified by SOP X-202 and are reported at the Study Director's discretion. {}Brackets removed for graphing.
		+Control animals challenged in group 2
		②Base line count. Qualitative bacteremia result.
		T=terminal
