# Supplementary material for: Comprehensive characterization of toxins during progression of inhalation anthrax in a non-human primate model
Source: PLoS Pathog. 2022 Dec 19;18(12):e1010735. doi: 10.1371/journal.ppat.1010735 (PMC9810172; doi:10.1371/journal.ppat.1010735)
Supplement: S4 Data File — (XLSX) [file ppat.1010735.s004.xlsx]

## Sheet: Challenge Group 1
Parameter	Group	Animal ID	Gender	Day -7		18hrs PC		24hrs PC		30hrs PC		36hrs PC		48hrs PC		72hrs PC
White Blood Cell Count	1	C57161	Female	13.17		15.54		11.99		15.97		15.8		20.02		--
(6.90 - 19.00 ×10³/uL)	1	C57997	Female	13.33		18.11		14.9		16.53		17.83		18.27		21.68
	1	C57998	Female	8.69		16.03	*	14.06		13.88		15.75		16.41		21.84
	1	C58122	Male	11.9		9.61		11.32		11.22		15.65		16.38		21.39
	1	C58156	Male	7.72		12.52		18.66		16.97		21.28		27.85		36.98
	1	C58159	Male	7.48		18.87		17.14		13.62		13.68		14.9		28.48
	1	C58214	Female	6.95		10.17		12.81		17.07		13.46		13.21		--
	1	C58282	Male	7.66		9.42		10.57		11.83		12.46		--		--
		Average		9.61		13.78		13.93		14.64		15.74		18.15		26.07
		Std Dev		2.71		3.85		2.85		2.33		2.81		4.81		6.78
	2^	C58003	Female	8.25		8.34		9.87		10.83		9.91		8.28		9.22
	2^	C58170	Male	10.2		12.31		14.42		17.6		17.6		16		13.35
		Average		9.23		10.33		12.15		14.22		13.76		12.14		11.29
		Std Dev		1.38		2.81		3.22		4.79		5.44		5.46		2.92
Red Blood Cell Count	1	C57161	Female	5.01		5.3		4.92		4.83		4.73		4.22		--
(5.00 - 7.60 ×10^6/uL)	1	C57997	Female	4.95		5.16		4.96		5.08		5.11		5		5.19
	1	C57998	Female	5.06		5.12	*	4.85		4.77		4.69		4.36		4.82
	1	C58122	Male	5.12		5.35		5.02		5.1		5.03		4.91		4.98
	1	C58156	Male	5.18		5.48		5.38		5.39		5.29		5.03		4.81
	1	C58159	Male	4.67		4.75		4.65		4.47		4.37		4.25		4.38
	1	C58214	Female	4.71		4.61		4.5		4.39		4.33		4.15		--
	1	C58282	Male	5.08		5.25		5.13		5.09		5.05		--		--
		Average		4.97		5.13		4.93		4.89		4.83		4.56		4.84
		Std Dev		0.19		0.3		0.27		0.34		0.35		0.4		0.3
	2^	C58003	Female	5.18		5.03		4.87		4.67		4.65		4.53		4.52
	2^	C58170	Male	5		5.2		5.06		4.94		4.96		4.62		4.27
		Average		5.09		5.12		4.97		4.81		4.81		4.58		4.39
		Std Dev		0.13		0.12		0.13		0.19		0.22		0.06		0.18
Hemoglobin	1	C57161	Female	12		12.6		11.8		11.6		11.4		9.9		--
(10.3 - 14.4 g/dL)	1	C57997	Female	11.5		12.3		11.5		11.9		12		11.6		12.3
	1	C57998	Female	11.5		12	*	11.1		10.9		10.7		10.1		11.1
	1	C58122	Male	12.6		13.2		12.5		12.6		12.5		12.1		12.4
	1	C58156	Male	11.8		12.5		12.2		12.2		12.1		11.3		10.9
	1	C58159	Male	12.2		12.4		12		11.6		11.5		11		11.5
	1	C58214	Female	12.1		11.7		11.5		11.4		11.3		10.7		--
	1	C58282	Male	12.6		13		12.8		12.7		12.6		--		--
		Average		12		12.5		11.9		11.9		11.8		11		11.6
		Std Dev		0.4		0.5		0.6		0.6		0.7		0.8		0.7
	2^	C58003	Female	12.5		12.5		12		11.5		11.4		10.9		11
	2^	C58170	Male	12.9		13.7		13.2		13		13		11.9		11.1
		Average		12.7		13.1		12.6		12.3		12.2		11.4		11.1
		Std Dev		0.3		0.8		0.8		1.1		1.1		0.7		0.1
Hematocrit	1	C57161	Female	37.6		40.5		36.4		36.9		35.5		31.1		--
(34.3 - 44.1 %)	1	C57997	Female	37.6		39.7		36.6		37.9		37.9		36.9		38.9
	1	C57998	Female	37.5		38.5	*	34.7		35.4		34.7		31.9		35.1
	1	C58122	Male	40.2		43.1		38.3		39.8		40.5		38.3		39.5
	1	C58156	Male	38.4		41.4		39.3		40		39.8		36.6		35.9
	1	C58159	Male	37.4		38.9		37.4		35.8		35		34		35.1
	1	C58214	Female	37.4		38.6		35.7		35.6		34.8		33.3		--
	1	C58282	Male	39.8		41.1		38.7		39.6		38.9		--		--
		Average		38.2		40.2		37.1		37.6		37.1		34.6		36.9
		Std Dev		1.1		1.6		1.6		2		2.4		2.7		2.1
	2^	C58003	Female	39.1		38.8		36.5		35.4		35.3		33.8		34.1
	2^	C58170	Male	40.2		43		39.8		40.2		41.2		37		34.1
		Average		39.7		40.9		38.2		37.8		38.3		35.4		34.1
		Std Dev		0.8		3		2.3		3.4		4.2		2.3		0
Mean Corpuscular Volume	1	C57161	Female	75		76.4		73.9		76.4		75.1		73.7		--
(52.9 - 71.5 fL)	1	C57997	Female	75.9		76.9		73.9		74.6		74.3		73.9		74.9
	1	C57998	Female	74		75.1	*	71.6		74.3		74		73.1		72.8
	1	C58122	Male	78.6		80.7		76.2		78		80.6		78.1		79.2
	1	C58156	Male	74.2		75.5		73		74.2		75.1		72.8		74.6
	1	C58159	Male	80		81.9		80.3		80		80.2		80		80.2
	1	C58214	Female	79.4		83.7		79.4		81.2		80.5		80.1		--
	1	C58282	Male	78.2		78.3		75.4		77.8		77		--		--
		Average		76.9		78.6		75.5		77.1		77.1		76		76.3
		Std Dev		2.4		3.2		3.1		2.7		2.9		3.3		3.2
	2^	C58003	Female	75.5		77.2		74.9		75.9		75.9		74.7		75.5
	2^	C58170	Male	80.5		82.7		78.7		81.4		83.1		80		79.8
		Average		78		80		76.8		78.7		79.5		77.4		77.7
		Std Dev		3.5		3.9		2.7		3.9		5.1		3.7		3
Mean Corpuscular	1	C57161	Female	24		23.7		24.1		24		24.1		23.4		--
Hemoglobin	1	C57997	Female	23.1		23.9		23.3		23.5		23.5		23.2		23.7
(16.4 - 21.5 pg)	1	C57998	Female	22.8		23.4	*	22.9		22.9		22.8		23		23.1
	1	C58122	Male	24.6		24.7		24.9		24.7		24.8		24.7		24.9
	1	C58156	Male	22.8		22.8		22.7		22.6		22.8		22.5		22.6
	1	C58159	Male	26.1		26.1		25.9		26		26.4		25.8		26.3
	1	C58214	Female	25.7		25.3		25.6		25.9		26.1		25.7		--
	1	C58282	Male	24.8		24.7		24.9		24.8		25		--		--
		Average		24.2		24.3		24.3		24.3		24.4		24		24.1
		Std Dev		1.3		1.1		1.2		1.3		1.4		1.3		1.5
	2^	C58003	Female	24.1		24.8		24.6		24.7		24.5		24.1		24.3
	2^	C58170	Male	25.9		26.3		26.1		26.2		26.3		25.8		25.9
		Average		25		25.6		25.4		25.5		25.4		25		25.1
		Std Dev		1.3		1.1		1.1		1.1		1.3		1.2		1.1
Mean Corpuscular	1	C57161	Female	32		31		32.5		31.5		32.1		31.7		--
Hemoglobin Concentration	1	C57997	Female	30.5		31		31.5		31.5		31.6		31.4		31.7
(28.4 - 33.7 g/dL)	1	C57998	Female	30.8		31.1	*	31.9		30.8		30.8		31.5		31.7
	1	C58122	Male	31.3		30.6		32.7		31.7		30.8		31.7		31.4
	1	C58156	Male	30.7		30.2		31.1		30.5		30.3		30.9		30.3
	1	C58159	Male	32.6		31.9		32.2		32.5		32.9		32.3		32.8
	1	C58214	Female	32.3		30.2		32.3		31.9		32.4		32.1		--
	1	C58282	Male	31.7		31.5		33.1		31.9		32.5		--		--
		Average		31.5		30.9		32.2		31.5		31.7		31.7		31.6
		Std Dev		0.8		0.6		0.6		0.6		0.9		0.5		0.9
	2^	C58003	Female	32		32.1		32.9		32.6		32.3		32.3		32.2
	2^	C58170	Male	32.2		31.8		33.2		32.2		31.7		32.3		32.5
		Average		32.1		32		33.1		32.4		32		32.3		32.4
		Std Dev		0.1		0.2		0.2		0.3		0.4		0		0.2
Corpuscular Hemoglobin	1	C57161	Female	32		31.8		32.4		31.4		32.2		32.4		--
Concentration Mean	1	C57997	Female	30.7		30.6		31.5		31.6		31.7		31.5		31.1
(29.1 - 33.2 g/dL)	1	C57998	Female	31.2		31.3	*	32.2		31.2		31		31.7		31.7
	1	C58122	Male	31.5		30.7		32.5		32		30.7		31.7		31.1
	1	C58156	Male	30.7		30		30.9		31		30.3		31.3		30.3
	1	C58159	Male	32.6		32		32.1		33		32.7		32.5		32.7
	1	C58214	Female	32.9		31.1		32.6		32.2		32.5		32.4		--
	1	C58282	Male	31.8		32.2		32.9		32.2		32.5		--		--
		Average		31.7		31.2		32.1		31.8		31.7		31.9		31.4
		Std Dev		0.8		0.8		0.6		0.7		0.9		0.5		0.9
	2^	C58003	Female	32.4		32.2		32.6		32.5		32.5		33		32.8
	2^	C58170	Male	32.7		31.8		33.2		32.2		31.3		32.6		33.1
		Average		32.6		32		32.9		32.4		31.9		32.8		33
		Std Dev		0.2		0.3		0.4		0.2		0.8		0.3		0.2
Red Cell Distribution	1	C57161	Female	14.6		14.9		15.2		15		15		15.2		--
Width	1	C57997	Female	13.3		13		13.4		13.2		13.1		13.2		13.1
(12.3 - 15.8 %)	1	C57998	Female	13.6		13.6	*	14		13.6		13.7		14		13.9
	1	C58122	Male	13.7		13.2		13.9		13.4		13.6		13.7		13.5
	1	C58156	Male	14.4		14.2		14.6		14.6		14.6		14.8		14.6
	1	C58159	Male	13.1		13.3		13.8		13.7		13.4		13.8		13.7
	1	C58214	Female	13.5		13.6		14		13.9		14		14.2		--
	1	C58282	Male	13		13		13.5		13.2		13.2		--		--
		Average		13.7		13.6		14.1		13.8		13.8		14.1		13.8
		Std Dev		0.6		0.7		0.6		0.7		0.7		0.7		0.6
	2^	C58003	Female	13.8		14.3		14.7		14.4		14.6		14.6		14.6
	2^	C58170	Male	14.6		14.5		15		14.6		14.6		14.7		14.9
		Average		14.2		14.4		14.9		14.5		14.6		14.7		14.8
		Std Dev		0.6		0.1		0.2		0.1		0		0.1		0.2
Platelet Count	1	C57161	Female	386		515		479		386		360		447		--
(193 - 578 ×10³/uL)	1	C57997	Female	277		318		304		288		304		249		235
	1	C57998	Female	491		561	*	561		559		544		482		447
	1	C58122	Male	567		717		677		705		678		599		555
	1	C58156	Male	589		705		663		663		669		580		517
	1	C58159	Male	335		453		437		402		402		373		400
	1	C58214	Female	405		457		459		481		483		420		--
	1	C58282	Male	479		496		477		476		462		--		--
		Average		441		528		507		495		488		450		431
		Std Dev		110		133		123		142		136		121		125
	2^	C58003	Female	360		463		411		431		433		411		425
	2^	C58170	Male	378		435		420		412		411		381		303
		Average		369		449		416		422		422		396		364
		Std Dev		13		20		6		13		16		21		86
Mean Platelet Volume	1	C57161	Female	8.2		8.8		8.4		9.3		9.3		9		--
(5.8 - 10.5 fL)	1	C57997	Female	10.9		10.8		10.5		10.8		10.3		10.4		10.5
	1	C57998	Female	8.2		9.2	*	8.4		8.1		8.2		8		7.8
	1	C58122	Male	7.3		8.7		8.4		7.4		7.5		7.5		7.2
	1	C58156	Male	7.1		7.6		7.5		7.2		7.1		7.1		7.1
	1	C58159	Male	7.9		8.5		8.5		8.4		7.8		8.2		7.7
	1	C58214	Female	8		8.9		8.6		8.4		8		8.6		--
	1	C58282	Male	7.2		7.7		7.4		7.5		7.3		--		--
		Average		8.1		8.8		8.5		8.4		8.2		8.4		8.1
		Std Dev		1.2		1		0.9		1.2		1.1		1.1		1.4
	2^	C58003	Female	8.1		7.8		9.4		7.9		7.5		7.3		7.4
	2^	C58170	Male	7.5		8.3		8.3		8.4		8.1		7.8		9.8
		Average		7.8		8.1		8.9		8.2		7.8		7.6		8.6
		Std Dev		0.4		0.4		0.8		0.4		0.4		0.4		1.7
Neutrophils Percentage	1	C57161	Female	62.5		40.9		44.1		42.3		44.6		71.6		--
(38.0 - 80.8 %)	1	C57997	Female	15.9		28.1		33.7		30.1		24.5		80.8		70
	1	C57998	Female	41.9		52.2	*	60.7		52.8		39		79		76.4
	1	C58122	Male	67.4		29.5		47.7		40.6		52.6		81.8		68.7
	1	C58156	Male	49.9		30		68.1		55.9		58.2		85.4		79.2
	1	C58159	Male	40.4		49.4		52.2		36.6		34.2		58.4		74.1
	1	C58214	Female	51.4		25.3		59.1		57.5		36.7		55.1		--
	1	C58282	Male	47.8		38.4		51.1		47		43.9		--		--
		Average		47.2		36.7		52.1		45.4		41.7		73.2		73.7
		Std Dev		15.7		10.2		10.7		9.7		10.6		12		4.4
	2^	C58003	Female	55.8		33.6		44.7		45.3		29.6		37.4		40.6
	2^	C58170	Male	54.4		33.8		40.1		43.4		34.8		50		50.1
		Average		55.1		33.7		42.4		44.4		32.2		43.7		45.4
		Std Dev		1		0.1		3.3		1.3		3.7		8.9		6.7
Lymphocytes Percentage	1	C57161	Female	34.2		52.8		48.9		50.7		47.8		24.5		--
(27.9 - 66.9 %)	1	C57997	Female	72.3		64.1		55.5		61.5		65.8		14.9		25.3
	1	C57998	Female	52.6		41	*	33		40.6		52.7		18.5		19.3
	1	C58122	Male	26.9		63.1		44.4		52.4		42.5		15.2		25.4
	1	C58156	Male	41.9		63		26.7		38.2		36.5		11.6		15.4
	1	C58159	Male	52.3		43.1		41		53.7		54.9		35.7		21.9
	1	C58214	Female	42.3		56.9		30.4		31		46.4		34.9		--
	1	C58282	Male	48.4		55.5		43.6		46.9		50		--		--
		Average		46.4		54.9		40.4		46.9		49.6		22.2		21.5
		Std Dev		13.7		8.9		9.8		9.8		8.7		9.8		4.2
	2^	C58003	Female	40.6		60.1		49.2		49.8		62.4		56.6		53.3
	2^	C58170	Male	42.9		61.3		53.8		51.8		59.9		45.8		44.1
		Average		41.8		60.7		51.5		50.8		61.2		51.2		48.7
		Std Dev		1.6		0.8		3.3		1.4		1.8		7.6		6.5
Monocytes Percentage	1	C57161	Female	2.2		3.5		3		4.3		4.9		2.7		--
(0.9 - 7.3 %)	1	C57997	Female	8.7		4.4		5.4		4.4		5.6		3.7		3.4
	1	C57998	Female	3.7		4.2	*	3.3		3.9		4		1.7		2.9
	1	C58122	Male	4.6		4.9		5.2		4.9		2.9		2.3		4.3
	1	C58156	Male	4.3		4		3.1		4		3.4		2.1		3.9
	1	C58159	Male	2.3		2.5		2.8		4.1		4.3		2.7		2.3
	1	C58214	Female	2.2		5.3		4		4		5.4		5		--
	1	C58282	Male	2.3		4		2.6		4		4.1		--		--
		Average		3.8		4.1		3.7		4.2		4.3		2.9		3.4
		Std Dev		2.2		0.9		1.1		0.3		0.9		1.1		0.8
	2^	C58003	Female	2		3.2		2.6		2.4		4		2.9		3.4
	2^	C58170	Male	1.6		2.5		2.9		2.8		2.7		2.5		4.3
		Average		1.8		2.9		2.8		2.6		3.4		2.7		3.9
		Std Dev		0.3		0.5		0.2		0.3		0.9		0.3		0.6
Eosinophils Percentage	1	C57161	Female	0.6		1.7		0.7		1.3		1.8		0.3		--
(0.2 - 4.6 %)	1	C57997	Female	1.8		2.2		2.1		2.7		2.8		0.1		0.5
	1	C57998	Female	1.1		1.5	*	1		1.7		3.3		0.4		0.2
	1	C58122	Male	0.4		1.3		0.7		1.2		0.8		0.2		0.3
	1	C58156	Male	3.2		1.8		0.6		1.1		1.2		0.2		0.2
	1	C58159	Male	3.9		3.7		1.8		4.2		5		2		0.4
	1	C58214	Female	3.1		11.4		5.1		6.6		10.4		3.7		--
	1	C58282	Male	0.9		1.1		0.6		1.1		1.3		--		--
		Average		1.9		3.1		1.6		2.5		3.3		1		0.3
		Std Dev		1.3		3.5		1.5		2		3.2		1.4		0.1
	2^	C58003	Female	0.7		1.6		1.1		1.4		2.8		2.2		1.7
	2^	C58170	Male	0.7		1.6		0.9		1		1.5		0.9		0.9
		Average		0.7		1.6		1		1.2		2.2		1.6		1.3
		Std Dev		0		0		0.1		0.3		0.9		0.9		0.6
Basophils Percentage	1	C57161	Female	0.3		0.7		2.9		0.8		0.5		0.6		--
(0.0 - 1.0 %)	1	C57997	Female	0.7		0.7		2.8		0.7		0.6		0.3		0.4
	1	C57998	Female	0.4		0.5	*	1.8		0.4		0.5		0.3		0.4
	1	C58122	Male	0.3		0.5		1.4		0.4		0.5		0.2		0.4
	1	C58156	Male	0.3		0.4		1.2		0.4		0.4		0.4		0.4
	1	C58159	Male	0.4		0.6		1.5		0.5		0.6		0.4		0.5
	1	C58214	Female	0.3		0.5		1.1		0.5		0.4		0.5		--
	1	C58282	Male	0.2		0.5		1.8		0.6		0.4		--		--
		Average		0.4		0.6		1.8		0.5		0.5		0.4		0.4
		Std Dev		0.2		0.1		0.7		0.2		0.1		0.1		0
	2^	C58003	Female	0.4		0.5		1.7		0.4		0.4		0.3		0.4
	2^	C58170	Male	0.2		0.4		1.8		0.6		0.5		0.5		0.3
		Average		0.3		0.5		1.8		0.5		0.5		0.4		0.4
		Std Dev		0.1		0.1		0.1		0.1		0.1		0.1		0.1
Large Unstained	1	C57161	Female	0.3		0.5		0.4		0.5		0.5		0.3		--
Cells Percentage	1	C57997	Female	0.6		0.6		0.5		0.5		0.6		0.2		0.4
(0.0 - 2.8 %)	1	C57998	Female	0.4		0.5	*	0.3		0.5		0.6		0.2		0.7
	1	C58122	Male	0.4		0.7		0.6		0.5		0.6		0.3		0.9
	1	C58156	Male	0.4		0.7		0.3		0.4		0.4		0.3		0.9
	1	C58159	Male	0.7		0.8		0.7		0.8		1		0.8		0.8
	1	C58214	Female	0.6		0.7		0.3		0.4		0.7		0.8		--
	1	C58282	Male	0.4		0.4		0.4		0.4		0.4		--		--
		Average		0.5		0.6		0.4		0.5		0.6		0.4		0.7
		Std Dev		0.1		0.1		0.2		0.1		0.2		0.3		0.2
	2^	C58003	Female	0.5		1		0.5		0.6		0.8		0.7		0.7
	2^	C58170	Male	0.2		0.4		0.3		0.4		0.5		0.3		0.3
		Average		0.4		0.7		0.4		0.5		0.7		0.5		0.5
		Std Dev		0.2		0.4		0.1		0.1		0.2		0.3		0.3
Neutrophils	1	C57161	Female	8.22		6.35		5.28		6.76		7.04		14.33		--
(2.80 - 12.10 ×10³/uL)	1	C57997	Female	2.12		5.09		5.02		4.98		4.37		14.76		15.17
	1	C57998	Female	3.64		8.37	*	8.53		7.33		6.14		12.96		16.68
	1	C58122	Male	8.02		2.84		5.4		4.56		8.23		13.4		14.7
	1	C58156	Male	3.85		3.76		12.7		9.48		12.37		23.79		29.28
	1	C58159	Male	3.02		9.32		8.95		4.99		4.68		8.7		21.12
	1	C58214	Female	3.58		2.58		7.57		9.81		4.94		7.28		--
	1	C58282	Male	3.66		3.62		5.4		5.56		5.47		--		--
		Average		4.51		5.24		7.36		6.68		6.66		13.6		19.39
		Std Dev		2.29		2.55		2.67		2.05		2.65		5.32		6.08
	2^	C58003	Female	4.6		2.8		4.42		4.9		2.93		3.1		3.74
	2^	C58170	Male	5.54		4.17		5.79		7.64		6.13		8		6.69
		Average		5.07		3.49		5.11		6.27		4.53		5.55		5.22
		Std Dev		0.66		0.97		0.97		1.94		2.26		3.46		2.09
Lymphocytes	1	C57161	Female	4.5		8.2		5.86		8.1		7.55		4.91		--
(2.50 - 7.80 ×10³/uL)	1	C57997	Female	9.63		11.6		8.27		10.17		11.74		2.72		5.48
	1	C57998	Female	4.57		6.58	*	4.64		5.64		8.29		3.04		4.22
	1	C58122	Male	3.2		6.06		5.03		5.88		6.66		2.48		5.43
	1	C58156	Male	3.23		7.89		4.97		6.48		7.76		3.24		5.69
	1	C58159	Male	3.91		8.14		7.02		7.32		7.51		5.32		6.24
	1	C58214	Female	2.94		5.78		3.9		5.3		6.25		4.61		--
	1	C58282	Male	3.71		5.23		4.61		5.55		6.23		--		--
		Average		4.46		7.44		5.54		6.81		7.75		3.76		5.41
		Std Dev		2.17		2.03		1.45		1.67		1.78		1.15		0.74
	2^	C58003	Female	3.35		5.02		4.86		5.39		6.19		4.68		4.91
	2^	C58170	Male	4.38		7.54		7.76		9.11		10.55		7.33		5.88
		Average		3.87		6.28		6.31		7.25		8.37		6.01		5.4
		Std Dev		0.73		1.78		2.05		2.63		3.08		1.87		0.69
Monocytes	1	C57161	Female	0.29		0.55		0.37		0.69		0.77		0.55		--
(0.00 - 1.00 ×10³/uL)	1	C57997	Female	1.16		0.8		0.81		0.73		1.01		0.68		0.73
	1	C57998	Female	0.32		0.67	*	0.47		0.55		0.63		0.28		0.64
	1	C58122	Male	0.54		0.48		0.59		0.54		0.46		0.38		0.91
	1	C58156	Male	0.33		0.51		0.59		0.67		0.73		0.59		1.45
	1	C58159	Male	0.17		0.46		0.49		0.56		0.59		0.4		0.66
	1	C58214	Female	0.15		0.54		0.52		0.68		0.73		0.66		--
	1	C58282	Male	0.17		0.38		0.28		0.47		0.51		--		--
		Average		0.39		0.55		0.52		0.61		0.68		0.51		0.88
		Std Dev		0.34		0.13		0.16		0.09		0.17		0.15		0.34
	2^	C58003	Female	0.16		0.27		0.26		0.26		0.39		0.24		0.31
	2^	C58170	Male	0.16		0.31		0.42		0.5		0.48		0.41		0.58
		Average		0.16		0.29		0.34		0.38		0.44		0.33		0.45
		Std Dev		0		0.03		0.11		0.17		0.06		0.12		0.19
Eosinophils	1	C57161	Female	0.07		0.26		0.08		0.21		0.29		0.05		--
(0.04 - 0.40 ×10³/uL)	1	C57997	Female	0.25		0.39		0.31		0.45		0.49		0.03		0.12
	1	C57998	Female	0.09		0.24	*	0.14		0.24		0.52		0.06		0.05
	1	C58122	Male	0.05		0.12		0.08		0.13		0.12		0.04		0.07
	1	C58156	Male	0.25		0.22		0.12		0.18		0.25		0.05		0.07
	1	C58159	Male	0.29		0.69		0.31		0.58		0.68		0.3		0.12
	1	C58214	Female	0.22		1.16		0.65		1.12		1.39		0.49		--
	1	C58282	Male	0.07		0.1		0.07		0.13		0.16		--		--
		Average		0.16		0.4		0.22		0.38		0.49		0.15		0.09
		Std Dev		0.1		0.36		0.2		0.34		0.41		0.18		0.03
	2^	C58003	Female	0.06		0.13		0.11		0.15		0.28		0.18		0.16
	2^	C58170	Male	0.08		0.19		0.13		0.18		0.26		0.15		0.12
		Average		0.07		0.16		0.12		0.17		0.27		0.17		0.14
		Std Dev		0.01		0.04		0.01		0.02		0.01		0.02		0.03
Basophils	1	C57161	Female	0.04		0.1		0.34		0.13		0.08		0.12		--
(0.00 - 0.10 ×10³/uL)	1	C57997	Female	0.09		0.12		0.42		0.12		0.11		0.06		0.1
	1	C57998	Female	0.03		0.08	*	0.25		0.05		0.07		0.04		0.08
	1	C58122	Male	0.04		0.05		0.16		0.05		0.08		0.04		0.09
	1	C58156	Male	0.02		0.06		0.23		0.07		0.1		0.1		0.15
	1	C58159	Male	0.03		0.11		0.25		0.07		0.08		0.06		0.13
	1	C58214	Female	0.02		0.05		0.14		0.09		0.06		0.06		--
	1	C58282	Male	0.02		0.05		0.19		0.07		0.05		--		--
		Average		0.04		0.08		0.25		0.08		0.08		0.07		0.11
		Std Dev		0.02		0.03		0.09		0.03		0.02		0.03		0.03
	2^	C58003	Female	0.03		0.04		0.17		0.05		0.04		0.03		0.03
	2^	C58170	Male	0.02		0.05		0.27		0.1		0.09		0.08		0.05
		Average		0.03		0.05		0.22		0.08		0.07		0.06		0.04
		Std Dev		0.01		0.01		0.07		0.04		0.04		0.04		0.01
Large Unstained Cells	1	C57161	Female	0.03		0.08		0.05		0.08		0.08		0.07		--
(0.00 - 0.40 ×10³/uL)	1	C57997	Female	0.09		0.12		0.08		0.09		0.11		0.03		0.1
	1	C57998	Female	0.03		0.09	*	0.04		0.07		0.1		0.02		0.16
	1	C58122	Male	0.05		0.07		0.07		0.06		0.1		0.05		0.18
	1	C58156	Male	0.03		0.09		0.05		0.07		0.08		0.08		0.34
	1	C58159	Male	0.05		0.16		0.12		0.1		0.14		0.12		0.22
	1	C58214	Female	0.04		0.07		0.04		0.07		0.09		0.1		--
	1	C58282	Male	0.03		0.04		0.04		0.05		0.05		--		--
		Average		0.04		0.09		0.06		0.07		0.09		0.07		0.2
		Std Dev		0.02		0.04		0.03		0.02		0.03		0.04		0.09
	2^	C58003	Female	0.04		0.08		0.05		0.07		0.08		0.06		0.06
	2^	C58170	Male	0.02		0.05		0.05		0.06		0.09		0.04		0.04
		Average		0.03		0.07		0.05		0.07		0.09		0.05		0.05
		Std Dev		0.01		0.02		0		0.01		0.01		0.01		0.01
Neutrophils/Lymphocytes	1	C57161	Female	1.827		0.774		0.901		0.835		0.932		2.919		--
Ratio	1	C57997	Female	0.22		0.439		0.607		0.49		0.372		5.426		2.768
	1	C57998	Female	0.796		1.272	*	1.838		1.3		0.741		4.263		3.953
	1	C58122	Male	2.506		0.469		1.074		0.776		1.236		5.403		2.707
	1	C58156	Male	1.192		0.477		2.555		1.463		1.594		7.343		5.146
	1	C58159	Male	0.772		1.145		1.275		0.682		0.623		1.635		3.385
	1	C58214	Female	1.218		0.446		1.941		1.851		0.79		1.579		--
	1	C58282	Male	0.987		0.692		1.171		1.002		0.878		--		--
		Average		1.19		0.714		1.42		1.05		0.896		4.081		3.592
		Std Dev		0.702		0.331		0.64		0.455		0.376		2.153		1.006
	2^	C58003	Female	1.373		0.558		0.909		0.909		0.473		0.662		0.762
	2^	C58170	Male	1.265		0.553		0.746		0.839		0.581		1.091		1.138
		Average		1.319		0.556		0.828		0.874		0.527		0.877		0.95
		Std Dev		0.076		0.004		0.115		0.049		0.076		0.303		0.266
Neutrophils/Lymphocytes	1	C57161	Female	1.827		0.775		0.902		0.834		0.933		2.922		--
Percentage Ratio	1	C57997	Female	0.22		0.438		0.607		0.489		0.372		5.423		2.767
	1	C57998	Female	0.797		1.273	*	1.839		1.3		0.74		4.27		3.959
	1	C58122	Male	2.506		0.468		1.074		0.775		1.238		5.382		2.705
	1	C58156	Male	1.191		0.476		2.551		1.463		1.595		7.362		5.143
	1	C58159	Male	0.772		1.146		1.273		0.682		0.623		1.636		3.384
	1	C58214	Female	1.215		0.445		1.944		1.855		0.791		1.579		--
	1	C58282	Male	0.988		0.692		1.172		1.002		0.878		--		--
		Average		1.19		0.714		1.42		1.05		0.896		4.082		3.592
		Std Dev		0.702		0.331		0.639		0.456		0.376		2.155		1.006
	2^	C58003	Female	1.374		0.559		0.909		0.91		0.474		0.661		0.762
	2^	C58170	Male	1.268		0.551		0.745		0.838		0.581		1.092		1.136
		Average		1.321		0.555		0.827		0.874		0.528		0.877		0.949
		Std Dev		0.075		0.006		0.116		0.051		0.076		0.305		0.264
Bold: > Normal Range
Underline: < Normal Range
-- No Value
*Clot removed
QNS: quantity not sufficient
PC - Post-Challenge
2^: Measurements for control animals in group 1, challenged in group 2

## Sheet: Challenge Group 2
Parameter	Animal ID	Gender	Day -7		24hrs PC		36hrs PC		48hrs PC		60hr PC		72hrs PC		84hr PC		96hr PC		108hr PC		120hr PC		132hr PC		144hr PC
White Blood Cell Count	C57793	Male	14.08		14.42		14.64		19.26		26.03		34.47		26.68		--		--		--		--		--
(6.90 - 19.00 ×10³/uL)	C58003	Female	14.31		10.72		19.92		32.59		--		--		--		--		--		--		--		--
	C58135	Male	18.34		18.63		18.96		16.84		26.42		34.42		37.86		--		--		--		--		--
	C58167	Male	15.3		17.43		25.84		44.5		27.32		33.7		35.79		--		--		--		--		--
	C58170	Male	11.86		16		17.41		15.89		24.16		--		--		--		--		--		--		--
	C58174	Male	14.96		17.49		22.74		29.56		29.41		24.59		25.31		28.96		30.2		33.56		31.09		29.29
	C58176	Male	15.3		12.46		38.31		43.6		--		--		--		--		--		--		--		--
	C59617	Female	8.86		10.49		11.66		14.27		12.07		10		15.1		16.82		--		--		--		--
	C59618	Female	14.55		15.33		17.63		35.49		34.45		25.45		27.61		30.63		30.7		40.53		41.5		QNS
	C59619	Female	12.56		11.62		22.69		37.69		41.93		31.16		--		--		--		--		--		--
	C59621	Female	12.88		11.32		13.56		--		--		--		--		--		--		--		--		--
	C59656	Female	9.08		13.28		11.33		11.8		--		--		--		--		--		--		--		--
	C59669	Female	12.06		13.71		13.66		29.58		28.04		--		--		--		--		--		--		--
	C60732	Male	11.73		13.54		24.91		13.69		--		--		--		--		--		--		--		--
	C60763	Male	13.13		14.22		12.47		15.03		--		--		--		--		--		--		--		--
	Average		13.27		14.04		19.05		25.7		27.76		27.68		28.06		25.47		30.45		37.05		36.3		29.29
	Std Dev		2.44		2.54		7.17		11.73		8		8.82		8.17		7.54		0.35		4.93		7.36		0
Red Blood Cell Count	C57793	Male	5.91		5.73		5.63		5.71		5.78		6.99		6.35		--		--		--		--		--
(5.00 - 7.60 ×10^6/uL)	C58003	Female	5.48		5.21		5.19		5.04		--		--		--		--		--		--		--		--
	C58135	Male	5.5		5.3		5		5.03		4.76		4.76		5.1		--		--		--		--		--
	C58167	Male	5.7		5.5		5.35		5.64		5.79		6.19		5.2		--		--		--		--		--
	C58170	Male	5.27		5.39		5.38		5.18		4.59		--		--		--		--		--		--		--
	C58174	Male	6.01		6.01		5.8		5.7		5.6		5.34		5.21		5.22		5.46		5.46		5.24		4.78
	C58176	Male	5.58		5.33		5.1		5.48		--		--		--		--		--		--		--		--
	C59617	Female	5.23		5.11		4.96		4.76		4.4		4.5		4.72		4.51		--		--		--		--
	C59618	Female	5.01		4.67		4.47		4.55		4.44		4.29		4.42		4.06		3.87		4.12		3.85		QNS
	C59619	Female	5.28		5.33		5.32		5.59		5.97		5.9		--		--		--		--		--		--
	C59621	Female	4.91		4.69		4.78		--		--		--		--		--		--		--		--		--
	C59656	Female	5.14		4.94		4.87		4.57		--		--		--		--		--		--		--		--
	C59669	Female	5.06		4.86		4.89		4.39		4.4		--		--		--		--		--		--		--
	C60732	Male	5.88		5.36		5.11		5.19		--		--		--		--		--		--		--		--
	C60763	Male	5.86		5.68		4.82		4.95		--		--		--		--		--		--		--		--
	Average		5.45		5.27		5.11		5.13		5.08		5.42		5.17		4.6		4.67		4.79		4.55		4.78
	Std Dev		0.36		0.38		0.35		0.45		0.68		0.99		0.66		0.58		1.12		0.95		0.98		0
Hemoglobin	C57793	Male	13.1		13		13.1		12.9		13.2		15.8		15		--		--		--		--		--
(10.3 - 14.4 g/dL)	C58003	Female	13.3		12.4		12.2		11.9		--		--		--		--		--		--		--		--
	C58135	Male	13.7		12.9		12.1		12		11.6		11.4		12.3		--		--		--		--		--
	C58167	Male	14		13.2		12.9		13.7		14		15		12.8		--		--		--		--		--
	C58170	Male	13.3		13.2		13.2		12.7		11.3		--		--		--		--		--		--		--
	C58174	Male	14.4		14.1		13.7		13.3		13.3		12.5		12.2		12.3		12.9		12.6		12.3		11
	C58176	Male	13		12.2		11.8		12.6		--		--		--		--		--		--		--		--
	C59617	Female	12.3		11.8		11.4		11.1		10.2		10.5		11.1		10.5		--		--		--		--
	C59618	Female	11.6		10.2		10.3		10.2		10		9.7		10		9.1		8.9		9.1		8.5		QNS
	C59619	Female	12.1		11.7		12		12.6		13.6		13.4		--		--		--		--		--		--
	C59621	Female	12.4		11.4		11.6		--		--		--		--		--		--		--		--		--
	C59656	Female	12		11.5		11.5		10.8		--		--		--		--		--		--		--		--
	C59669	Female	12		11.1		11.5		10.3		10.3		--		--		--		--		--		--		--
	C60732	Male	14.1		12.5		12.2		12.2		--		--		--		--		--		--		--		--
	C60763	Male	13.7		12.9		11.2		11.5		--		--		--		--		--		--		--		--
	Average		13		12.3		12		12		11.9		12.6		12.2		10.6		10.9		10.9		10.4		11
	Std Dev		0.9		1		0.9		1.1		1.6		2.3		1.7		1.6		2.8		2.5		2.7		0
Hematocrit	C57793	Male	44		42.5		41.8		41.9		43.8		54.6		49.2		--		--		--		--		--
(34.3 - 44.1 %)	C58003	Female	41.3		39		39.8		38		--		--		--		--		--		--		--		--
	C58135	Male	46.7		44		40.9		40.2		39.6		37.7		40.4		--		--		--		--		--
	C58167	Male	46		43.6		42.3		44.7		46.9		49.9		44.5		--		--		--		--		--
	C58170	Male	41.5		42.5		42.3		40.4		36		--		--		--		--		--		--		--
	C58174	Male	48		47.6		45.9		44.2		44.4		41.2		40.5		40.6		42.4		42.9		41		37.4
	C58176	Male	43.3		38.8		38.4		40.7		--		--		--		--		--		--		--		--
	C59617	Female	38.6		37.9		37.2		34.9		33.1		33		35.5		33.8		--		--		--		--
	C59618	Female	36.5		34.4		32.8		33		32.9		30.9		32.4		30.6		28.6		30.5		28		QNS
	C59619	Female	39.1		39.1		39.8		40.8		44.6		44.4		--		--		--		--		--		--
	C59621	Female	39.8		37.9		37.7		--		--		--		--		--		--		--		--		--
	C59656	Female	39.3		37.1		36.8		34		--		--		--		--		--		--		--		--
	C59669	Female	37.3		36.2		36.5		32.4		32.4		--		--		--		--		--		--		--
	C60732	Male	44.9		40.2		39.6		38.4		--		--		--		--		--		--		--		--
	C60763	Male	44.6		43.2		37.1		37		--		--		--		--		--		--		--		--
	Average		42.1		40.3		39.3		38.6		39.3		41.7		40.4		35		35.5		36.7		34.5		37.4
	Std Dev		3.6		3.5		3.2		3.9		5.8		8.7		6		5.1		9.8		8.8		9.2		0
Mean Corpuscular	C57793	Male	74.5		74.1		74.3		73.3		75.8		78.2		77.5		--		--		--		--		--
Volume	C58003	Female	75.4		74.7		76.7		75.4		--		--		--		--		--		--		--		--
(52.9 - 71.5 fL)	C58135	Male	84.8		83		81.7		79.9		83.2		79.1		79.1		--		--		--		--		--
	C58167	Male	80.6		79.2		79		79.3		80.9		80.6		85.6		--		--		--		--		--
	C58170	Male	78.7		78.9		78.7		77.9		78.5		--		--		--		--		--		--		--
	C58174	Male	79.9		79.2		79.3		77.6		79.3		77.2		77.8		77.8		77.6		78.6		78.3		78.3
	C58176	Male	77.7		72.8		75.4		74.3		--		--		--		--		--		--		--		--
	C59617	Female	73.8		74.1		74.9		73.3		75.2		73.2		75.2		74.9		--		--		--		--
	C59618	Female	72.9		73.6		73.3		72.4		74		72.1		73.3		75.4		74		74		72.6		QNS
	C59619	Female	74.1		73.4		74.8		72.9		74.7		75.4		--		--		--		--		--		--
	C59621	Female	81.2		80.7		79		--		--		--		--		--		--		--		--		--
	C59656	Female	76.4		75.2		75.6		74.4		--		--		--		--		--		--		--		--
	C59669	Female	73.8		74.6		74.5		73.9		73.6		--		--		--		--		--		--		--
	C60732	Male	76.4		75		77.6		74.1		--		--		--		--		--		--		--		--
	C60763	Male	76		76		76.9		74.7		--		--		--		--		--		--		--		--
	Average		77.1		76.3		76.8		75.2		77.2		76.5		78.1		76		75.8		76.3		75.5		78.3
	Std Dev		3.4		3.1		2.4		2.4		3.4		3.1		4.2		1.6		2.5		3.3		4		0
Mean Corpuscular	C57793	Male	22.1		22.6		23.2		22.6		22.9		22.5		23.5		--		--		--		--		--
Hemoglobin	C58003	Female	24.2		23.7		23.5		23.7		--		--		--		--		--		--		--		--
(16.4 - 21.5 pg)	C58135	Male	24.9		24.3		24.1		23.9		24.3		23.9		24.2		--		--		--		--		--
	C58167	Male	24.5		23.9		24.1		24.2		24.2		24.2		24.7		--		--		--		--		--
	C58170	Male	25.3		24.5		24.6		24.5		24.6		--		--		--		--		--		--		--
	C58174	Male	24		23.5		23.7		23.4		23.7		23.4		23.5		23.5		23.6		23.2		23.4		23.1
	C58176	Male	23.3		22.9		23.2		23		--		--		--		--		--		--		--		--
	C59617	Female	23.5		23.1		23		23.3		23.1		23.3		23.6		23.2		--		--		--		--
	C59618	Female	23.1		21.9		23		22.5		22.6		22.5		22.7		22.5		23		22.1		22.1		QNS
	C59619	Female	22.9		22		22.5		22.6		22.8		22.7		--		--		--		--		--		--
	C59621	Female	25.3		24.2		24.2		--		--		--		--		--		--		--		--		--
	C59656	Female	23.4		23.2		23.5		23.7		--		--		--		--		--		--		--		--
	C59669	Female	23.7		22.8		23.5		23.4		23.5		--		--		--		--		--		--		--
	C60732	Male	24.1		23.4		24		23.6		--		--		--		--		--		--		--		--
	C60763	Male	23.4		22.8		23.3		23.1		--		--		--		--		--		--		--		--
	Average		23.8		23.3		23.6		23.4		23.5		23.2		23.7		23.1		23.3		22.7		22.8		23.1
	Std Dev		0.9		0.8		0.6		0.6		0.7		0.7		0.7		0.5		0.4		0.8		0.9		0
Mean Corpuscular	C57793	Male	29.7		30.5		31.2		30.7		30.2		28.8		30.4		--		--		--		--		--
Hemoglobin Concentration	C58003	Female	32.2		31.7		30.6		31.4		--		--		--		--		--		--		--		--
(28.4 - 33.7 g/dL)	C58135	Male	29.3		29.3		29.5		30		29.2		30.2		30.6		--		--		--		--		--
	C58167	Male	30.4		30.2		30.5		30.6		29.9		30		28.9		--		--		--		--		--
	C58170	Male	32.2		31.1		31.3		31.4		31.4		--		--		--		--		--		--		--
	C58174	Male	30.1		29.7		29.9		30.2		29.9		30.3		30.2		30.2		30.5		29.5		29.9		29.5
	C58176	Male	30		31.4		30.8		31		--		--		--		--		--		--		--		--
	C59617	Female	31.9		31.2		30.7		31.8		30.7		31.8		31.4		30.9		--		--		--		--
	C59618	Female	31.6		29.8		31.4		31.1		30.6		31.2		31		29.8		31.1		29.9		30.4		QNS
	C59619	Female	30.9		30		30		31		30.6		30.1		--		--		--		--		--		--
	C59621	Female	31.1		30		30.7		--		--		--		--		--		--		--		--		--
	C59656	Female	30.7		30.9		31.1		31.9		--		--		--		--		--		--		--		--
	C59669	Female	32.1		30.5		31.6		31.7		32		--		--		--		--		--		--		--
	C60732	Male	31.5		31.2		30.9		31.8		--		--		--		--		--		--		--		--
	C60763	Male	30.7		30		30.3		31		--		--		--		--		--		--		--		--
	Average		31		30.5		30.7		31.1		30.5		30.3		30.4		30.3		30.8		29.7		30.2		29.5
	Std Dev		0.9		0.7		0.6		0.6		0.8		1		0.9		0.6		0.4		0.3		0.4		0
Corpuscular Hemoglobin	C57793	Male	32.2		32.3		32.1		32.6		31.2		29.8		30.6		--		--		--		--		--
Concentration Mean	C58003	Female	32.9		33.1		32		32.5		--		--		--		--		--		--		--		--
(29.1 - 33.2 g/dL)	C58135	Male	28.7		29.3		30.1		30.7		29		30.9		31		--		--		--		--		--
	C58167	Male	31.1		31.5		31.7		31.4		30.7		30.6		28.9		--		--		--		--		--
	C58170	Male	32.9		32.4		32.9		33		32.6		--		--		--		--		--		--		--
	C58174	Male	30.5		30.8		30.8		31.4		30.4		31.5		31.2		31.4		31.2		31		30.7		30.7
	C58176	Male	30		32.7		31.1		31.7		--		--		--		--		--		--		--		--
	C59617	Female	33.1		32.8		32.3		33.1		32		33.1		31.9		32.1		--		--		--		--
	C59618	Female	32.4		32		32.1		32.6		31.6		32.6		31.8		30.8		31.4		31.6		32.1		QNS
	C59619	Female	31.5		31.9		31.2		32.2		31.3		30.8		--		--		--		--		--		--
	C59621	Female	31.1		31.3		32		--		--		--		--		--		--		--		--		--
	C59656	Female	31.6		32.4		32.1		32.6		--		--		--		--		--		--		--		--
	C59669	Female	33.6		33.2		33.2		33.3		33.6		--		--		--		--		--		--		--
	C60732	Male	32.2		32.9		31.5		33.3		--		--		--		--		--		--		--		--
	C60763	Male	31.6		31.3		30.8		31.9		--		--		--		--		--		--		--		--
	Average		31.7		32		31.7		32.3		31.4		31.3		30.9		31.4		31.3		31.3		31.4		30.7
	Std Dev		1.3		1		0.8		0.8		1.3		1.2		1.1		0.7		0.1		0.4		1		0
Red Cell Distribution	C57793	Male	13.9		13.5		13.3		13.4		13.3		13.3		13.3		--		--		--		--		--
Width	C58003	Female	13.9		13.9		13.9		14.1		--		--		--		--		--		--		--		--
(12.3 - 15.8 %)	C58135	Male	13.1		12.8		12.9		12.8		12.7		12.8		12.7		--		--		--		--		--
	C58167	Male	13.8		13		13.1		13.3		13.3		13.4		13.5		--		--		--		--		--
	C58170	Male	14.5		14.4		14.4		14.5		14.6		--		--		--		--		--		--		--
	C58174	Male	14.5		14		14		13.8		13.9		13.8		13.6		13.7		13.7		13.7		13.7		13.9
	C58176	Male	13.7		13.5		14.1		14.4		--		--		--		--		--		--		--		--
	C59617	Female	13.1		12.5		12.3		12.4		12.3		12.4		12.4		12.5		--		--		--		--
	C59618	Female	13.2		13.3		13.2		13.3		13.2		13.1		13.1		13.1		13		13.2		13.1		QNS
	C59619	Female	14.8		14.5		14.4		14.4		14.3		14.6		--		--		--		--		--		--
	C59621	Female	13.3		12.8		12.6		--		--		--		--		--		--		--		--		--
	C59656	Female	14.9		14.6		14.5		14.4		--		--		--		--		--		--		--		--
	C59669	Female	14.1		13.7		13.6		13.6		13.7		--		--		--		--		--		--		--
	C60732	Male	14.6		14.4		14.6		14.6		--		--		--		--		--		--		--		--
	C60763	Male	15.5		15		15.1		15.2		--		--		--		--		--		--		--		--
	Average		14.1		13.7		13.7		13.9		13.5		13.3		13.1		13.1		13.4		13.5		13.4		13.9
	Std Dev		0.7		0.8		0.8		0.8		0.7		0.7		0.5		0.6		0.5		0.4		0.4		0
Platelet Count	C57793	Male	429		395		385		389		376		418		316		--		--		--		--		--
(193 - 578 ×10³/uL)	C58003	Female	351		371		368		326		--		--		--		--		--		--		--		--
	C58135	Male	442		512		452		454		431		379		371		--		--		--		--		--
	C58167	Male	452		437		274		409		359		393		289		--		--		--		--		--
	C58170	Male	450		447		454		423		294		--		--		--		--		--		--		--
	C58174	Male	418		421		370		357		294		328		315		307		263		284		157		250
	C58176	Male	408		398		256		327		--		--		--		--		--		--		--		--
	C59617	Female	553		500		439		471		356		362		344		338		--		--		--		--
	C59618	Female	372		397		377		376		294		310		322		278		280		271		260		QNS
	C59619	Female	470		499		435		462		397		308		--		--		--		--		--		--
	C59621	Female	527		508		482		--		--		--		--		--		--		--		--		--
	C59656	Female	353		364		358		339		--		--		--		--		--		--		--		--
	C59669	Female	447		460		449		460		332		--		--		--		--		--		--		--
	C60732	Male	289		302		274		260		--		--		--		--		--		--		--		--
	C60763	Male	348		304		259		274		--		--		--		--		--		--		--		--
	Average		421		421		375		381		348		357		326		308		272		278		209		250
	Std Dev		70		69		78		70		49		43		28		30		12		9		73		0
Mean Platelet Volume	C57793	Male	7.2		7.7		8		8.1		8.1		8.1		8.9		--		--		--		--		--
(5.8 - 10.5 fL)	C58003	Female	7.7		8.2		8.3		8		--		--		--		--		--		--		--		--
	C58135	Male	9.6		9.8		10.2		9.4		10		9		9.2		--		--		--		--		--
	C58167	Male	9		8.8		10.5		9.2		10.7		10.5		10.6		--		--		--		--		--
	C58170	Male	7.7		8.1		8.5		8.1		9.7		--		--		--		--		--		--		--
	C58174	Male	8.1		8		9		8.1		8.7		7.9		8.6		8		8.8		8		9.4		8.1
	C58176	Male	9.2		8.7		9		8.8		--		--		--		--		--		--		--		--
	C59617	Female	8.2		8.5		8.3		8.4		8.5		8.1		8.2		7.8		--		--		--		--
	C59618	Female	8.6		8.8		9.5		8.8		9.4		9		9.2		9.2		9.7		9.6		9.7		QNS
	C59619	Female	8.6		9.2		9		8.9		8.8		8.9		--		--		--		--		--		--
	C59621	Female	7.8		7.9		7.9		--		--		--		--		--		--		--		--		--
	C59656	Female	10.3		10.9		11		10.5		--		--		--		--		--		--		--		--
	C59669	Female	7.2		7.2		7.2		7.6		7.5		--		--		--		--		--		--		--
	C60732	Male	13.4		12.5		13.8		13.1		--		--		--		--		--		--		--		--
	C60763	Male	9.8		10.2		9.8		9.7		--		--		--		--		--		--		--		--
	Average		8.8		9		9.3		9.1		9		8.8		9.1		8.3		9.3		8.8		9.6		8.1
	Std Dev		1.6		1.4		1.6		1.4		1		0.9		0.8		0.8		0.6		1.1		0.2		0
Neutrophils Percentage	C57793	Male	62.7		47.2		38.4		66.2		75.3		84.4		90.4		--		--		--		--		--
(38.0 - 80.8 %)	C58003	Female	65		51.9		75.2		94.3		--		--		--		--		--		--		--		--
	C58135	Male	41		33.2		46.1		45.9		80.6		87.1		85.6		--		--		--		--		--
	C58167	Male	37.3		35.5		83.4		83.1		63.7		73		73.6		--		--		--		--		--
	C58170	Male	28.7		31.8		28.1		53.1		88.4		--		--		--		--		--		--		--
	C58174	Male	31.8		40.9		48.6		79.6		68		57.5		65.3		72.5		79.5		78.6		76.3		68.9
	C58176	Male	49.8		34.4		90.3		86		--		--		--		--		--		--		--		--
	C59617	Female	71		58.3		53.8		74.9		90.8		74.5		85.1		88.2		--		--		--		--
	C59618	Female	77.8		72.8		70.4		89.4		84.2		83.8		73.2		78.3		76.9		78.6		76.3		QNS
	C59619	Female	55.2		55.8		92		95.7		90.9		92.3		--		--		--		--		--		--
	C59621	Female	65.9		47.6		44.4		--		--		--		--		--		--		--		--		--
	C59656	Female	61.5		63.7		35.2		67.3		--		--		--		--		--		--		--		--
	C59669	Female	73.8		65.8		62.4		93.5		95.4		--		--		--		--		--		--		--
	C60732	Male	38.6		42.4		58.5		73.6		--		--		--		--		--		--		--		--
	C60763	Male	28.1		27.5		76.2		71.8		--		--		--		--		--		--		--		--
	Average		52.5		47.3		60.2		76.7		81.9		78.9		78.9		79.7		78.2		78.6		76.3		68.9
	Std Dev		17.2		13.8		20.4		15.2		11		11.6		9.6		7.9		1.8		0		0		0
Lymphocytes Percentage	C57793	Male	32.5		46.8		53.6		28.7		20.5		11.5		5.1		--		--		--		--		--
(27.9 - 66.9 %)	C58003	Female	29.6		42.1		20.1		3.5		--		--		--		--		--		--		--		--
	C58135	Male	50.4		58.3		45.2		45.2		16		9.8		10.7		--		--		--		--		--
	C58167	Male	56.1		56.2		14.2		13.1		31		22		22.3		--		--		--		--		--
	C58170	Male	66		61.7		64		42.6		9.6		--		--		--		--		--		--		--
	C58174	Male	63.3		53.4		45		18.1		27.8		36.9		29		21.2		15.8		14.9		17.5		21.9
	C58176	Male	45.1		58.5		6.1		10.5		--		--		--		--		--		--		--		--
	C59617	Female	23.4		36		39.9		21.4		7.8		23.4		12.5		9.4		--		--		--		--
	C59618	Female	17.1		19.7		20.3		5.1		9.5		9.9		17.5		13.4		13.6		10.6		11.9		QNS
	C59619	Female	36.9		36.8		6.7		1.8		4.8		3.2		--		--		--		--		--		--
	C59621	Female	29.8		45.6		47		--		--		--		--		--		--		--		--		--
	C59656	Female	34.8		30.6		54.9		26.8		--		--		--		--		--		--		--		--
	C59669	Female	23.5		31.1		32.4		5.2		3.3		--		--		--		--		--		--		--
	C60732	Male	56.3		52		37.8		23.6		--		--		--		--		--		--		--		--
	C60763	Male	65.7		65.9		20.8		25.4		--		--		--		--		--		--		--		--
	Average		42		46.3		33.9		19.4		14.5		16.7		16.2		14.7		14.7		12.8		14.7		21.9
	Std Dev		16.6		13.3		18.2		13.8		10		11.4		8.6		6		1.6		3		4		0
Monocytes Percentage	C57793	Male	3.2		3.8		4.3		3.8		3.2		3.1		2.9		--		--		--		--		--
(0.9 - 7.3 %)	C58003	Female	2.7		3		2.6		1.6		--		--		--		--		--		--		--		--
	C58135	Male	6.5		6.8		6.3		6.9		2.4		2.1		2.2		--		--		--		--		--
	C58167	Male	4.3		6.1		1.5		3.1		3.7		3.7		2.6		--		--		--		--		--
	C58170	Male	3.4		4.2		4.1		3.3		1.1		--		--		--		--		--		--		--
	C58174	Male	2.4		2.7		3.6		1.7		3		4		3.8		5.1		3.3		4.6		2.8		4.6
	C58176	Male	3.7		5.2		2.8		2.6		--		--		--		--		--		--		--		--
	C59617	Female	2.9		4.1		3.5		2.7		1		1.3		1.3		1.7		--		--		--		--
	C59618	Female	3.7		5.2		6.3		4.8		5.3		5.4		7.3		6.9		7.6		8.3		8.7		QNS
	C59619	Female	4.3		5.1		0.7		1.9		3.2		2.3		--		--		--		--		--		--
	C59621	Female	3		4.9		6.2		--		--		--		--		--		--		--		--		--
	C59656	Female	2.7		4.7		7.4		4.9		--		--		--		--		--		--		--		--
	C59669	Female	1.3		1.8		2.3		0.8		0.9		--		--		--		--		--		--		--
	C60732	Male	4.1		4.3		2.5		2.3		--		--		--		--		--		--		--		--
	C60763	Male	4.3		4.5		2.5		2.2		--		--		--		--		--		--		--		--
	Average		3.5		4.4		3.8		3		2.6		3.1		3.4		4.6		5.5		6.5		5.8		4.6
	Std Dev		1.2		1.3		2		1.6		1.5		1.4		2.1		2.6		3		2.6		4.2		0
Eosinophils Percentage	C57793	Male	1		1.6		2.8		0.8		0.4		0.1		0.2		--		--		--		--		--
(0.2 - 4.6 %)	C58003	Female	2.1		2.3		1.3		0.1		--		--		--		--		--		--		--		--
	C58135	Male	0.4		0.4		0.8		0.5		0.1		0.2		0.2		--		--		--		--		--
	C58167	Male	1.7		1.4		0.3		0.1		0.3		0.1		0.2		--		--		--		--		--
	C58170	Male	1.1		1.4		2.7		0.5		0.5		--		--		--		--		--		--		--
	C58174	Male	1.7		2		1.7		0.2		0.4		0.6		1		0.2		0.4		0.1		0.2		0.3
	C58176	Male	0.6		1.1		0.2		0.3		--		--		--		--		--		--		--		--
	C59617	Female	2.2		1.1		2		0.7		0.2		0.4		0.4		0.1		--		--		--		--
	C59618	Female	0.8		1.7		2.4		0.1		0.3		0.3		0.8		0.3		0.3		0.2		0.2		QNS
	C59619	Female	3		1.4		0.1		0.1		0.1		0.1		--		--		--		--		--		--
	C59621	Female	0.7		1.1		1.4		--		--		--		--		--		--		--		--		--
	C59656	Female	0.6		0.6		1.6		0.5		--		--		--		--		--		--		--		--
	C59669	Female	1		1.1		2.2		0.1		0.1		--		--		--		--		--		--		--
	C60732	Male	0.4		0.7		0.3		0.2		--		--		--		--		--		--		--		--
	C60763	Male	0.6		1.2		0.2		0.2		--		--		--		--		--		--		--		--
	Average		1.2		1.3		1.3		0.3		0.3		0.3		0.5		0.2		0.4		0.2		0.2		0.3
	Std Dev		0.8		0.5		1		0.2		0.2		0.2		0.4		0.1		0.1		0.1		0		0
Basophils Percentage	C57793	Male	0.4		0.4		0.5		0.3		0.4		0.6		1.2		--		--		--		--		--
(0.0 - 1.0 %)	C58003	Female	0.3		0.3		0.4		0.3		--		--		--		--		--		--		--		--
	C58135	Male	0.9		0.6		0.7		0.6		0.5		0.5		0.9		--		--		--		--		--
	C58167	Male	0.4		0.6		0.5		0.6		0.9		0.7		1.1		--		--		--		--		--
	C58170	Male	0.5		0.4		0.6		0.4		0.3		--		--		--		--		--		--		--
	C58174	Male	0.6		0.5		0.6		0.3		0.4		0.5		0.4		0.5		0.4		0.6		0.8		1.1
	C58176	Male	0.5		0.3		0.5		0.5		--		--		--		--		--		--		--		--
	C59617	Female	0.2		0.3		0.5		0.2		0.1		0.3		0.3		0.3		--		--		--		--
	C59618	Female	0.2		0.3		0.4		0.4		0.4		0.3		0.5		0.4		0.4		0.7		0.8		QNS
	C59619	Female	0.3		0.4		0.4		0.3		0.4		1.3		--		--		--		--		--		--
	C59621	Female	0.4		0.3		0.5		--		--		--		--		--		--		--		--		--
	C59656	Female	0.3		0.2		0.5		0.2		--		--		--		--		--		--		--		--
	C59669	Female	0.2		0.2		0.3		0.3		0.2		--		--		--		--		--		--		--
	C60732	Male	0.4		0.4		0.6		0.2		--		--		--		--		--		--		--		--
	C60763	Male	0.7		0.5		0.2		0.3		--		--		--		--		--		--		--		--
	Average		0.4		0.4		0.5		0.4		0.4		0.6		0.7		0.4		0.4		0.7		0.8		1.1
	Std Dev		0.2		0.1		0.1		0.1		0.2		0.3		0.4		0.1		0		0.1		0		0
Large Unstained	C57793	Male	0.1		0.2		0.4		0.2		0.3		0.3		0.3		--		--		--		--		--
Cells Percentage	C58003	Female	0.3		0.4		0.3		0.1		--		--		--		--		--		--		--		--
(0.0 - 2.8 %)	C58135	Male	0.8		0.8		0.9		0.9		0.4		0.3		0.4		--		--		--		--		--
	C58167	Male	0.2		0.3		0.1		0.1		0.5		0.5		0.3		--		--		--		--		--
	C58170	Male	0.3		0.4		0.5		0.2		0.1		--		--		--		--		--		--		--
	C58174	Male	0.3		0.4		0.5		0.1		0.4		0.5		0.5		0.4		0.7		1.3		2.3		3.1
	C58176	Male	0.3		0.5		0.1		0.2		--		--		--		--		--		--		--		--
	C59617	Female	0.3		0.2		0.4		0.1		0.1		0.1		0.5		0.3		--		--		--		--
	C59618	Female	0.3		0.2		0.3		0.2		0.3		0.4		0.7		0.8		1.2		1.7		2.2		QNS
	C59619	Female	0.3		0.4		0.1		0.2		0.5		0.7		--		--		--		--		--		--
	C59621	Female	0.2		0.5		0.5		--		--		--		--		--		--		--		--		--
	C59656	Female	0.2		0.2		0.4		0.3		--		--		--		--		--		--		--		--
	C59669	Female	0.2		0.1		0.4		0		0		--		--		--		--		--		--		--
	C60732	Male	0.2		0.2		0.3		0		--		--		--		--		--		--		--		--
	C60763	Male	0.6		0.5		0.1		0.2		--		--		--		--		--		--		--		--
	Average		0.3		0.4		0.4		0.2		0.3		0.4		0.5		0.5		1		1.5		2.3		3.1
	Std Dev		0.2		0.2		0.2		0.2		0.2		0.2		0.2		0.3		0.4		0.3		0.1		0
Neutrophils	C57793	Male	8.83		6.8		5.63		12.74		19.59		29.11		24.11		--		--		--		--		--
(2.80 - 12.10 ×10³/uL)	C58003	Female	9.3		5.56		14.98		30.72		--		--		--		--		--		--		--		--
	C58135	Male	7.52		6.18		8.74		7.73		21.3		30		32.42		--		--		--		--		--
	C58167	Male	5.71		6.18		21.54		36.96		17.41		24.6		26.33		--		--		--		--		--
	C58170	Male	3.4		5.09		4.89		8.44		21.37		--		--		--		--		--		--		--
	C58174	Male	4.76		7.15		11.04		23.53		20		14.13		16.52		21.01		23.99		26.37		23.73		20.19
	C58176	Male	7.62		4.29		34.58		37.49		--		--		--		--		--		--		--		--
	C59617	Female	6.29		6.12		6.28		10.7		10.96		7.45		12.85		14.85		--		--		--		--
	C59618	Female	11.32		11.16		12.4		31.73		29		21.32		20.21		23.98		23.61		31.84		31.66		QNS
	C59619	Female	6.94		6.49		20.87		36.08		38.14		28.78		--		--		--		--		--		--
	C59621	Female	8.49		5.38		6.03		--		--		--		--		--		--		--		--		--
	C59656	Female	5.58		8.45		3.99		7.95		--		--		--		--		--		--		--		--
	C59669	Female	8.91		9.02		8.52		27.67		26.75		--		--		--		--		--		--		--
	C60732	Male	4.53		5.74		14.57		10.08		--		--		--		--		--		--		--		--
	C60763	Male	3.69		3.91		9.5		10.79		--		--		--		--		--		--		--		--
	Average		6.86		6.5		12.24		20.9		22.72		22.2		22.07		19.95		23.8		29.11		27.7		20.19
	Std Dev		2.28		1.87		8.23		12.14		7.75		8.57		7.05		4.66		0.27		3.87		5.61		0
Lymphocytes	C57793	Male	4.58		6.75		7.85		5.52		5.34		3.96		1.36		--		--		--		--		--
(2.50 - 7.80 ×10³/uL)	C58003	Female	4.23		4.51		4		1.14		--		--		--		--		--		--		--		--
	C58135	Male	9.25		10.86		8.57		7.61		4.21		3.37		4.04		--		--		--		--		--
	C58167	Male	8.59		9.79		3.68		5.83		8.46		7.43		7.96		--		--		--		--		--
	C58170	Male	7.82		9.88		11.14		6.76		2.32		--		--		--		--		--		--		--
	C58174	Male	9.46		9.35		10.22		5.35		8.18		9.07		7.34		6.15		4.77		4.99		5.45		6.42
	C58176	Male	6.9		7.28		2.33		4.56		--		--		--		--		--		--		--		--
	C59617	Female	2.07		3.78		4.66		3.05		0.94		2.34		1.89		1.58		--		--		--		--
	C59618	Female	2.49		3.03		3.58		1.8		3.26		2.51		4.83		4.11		4.18		4.31		4.93		QNS
	C59619	Female	4.64		4.27		1.51		0.69		2.03		1		--		--		--		--		--		--
	C59621	Female	3.83		5.16		6.37		--		--		--		--		--		--		--		--		--
	C59656	Female	3.16		4.06		6.22		3.17		--		--		--		--		--		--		--		--
	C59669	Female	2.83		4.26		4.43		1.54		0.93		--		--		--		--		--		--		--
	C60732	Male	6.6		7.04		9.43		3.24		--		--		--		--		--		--		--		--
	C60763	Male	8.62		9.37		2.6		3.81		--		--		--		--		--		--		--		--
	Average		5.67		6.63		5.77		3.86		3.96		4.24		4.57		3.95		4.47		4.65		5.19		6.42
	Std Dev		2.63		2.67		3.05		2.16		2.86		2.93		2.72		2.29		0.42		0.48		0.37		0
Monocytes	C57793	Male	0.45		0.55		0.62		0.73		0.84		1.07		0.78		--		--		--		--		--
(0.00 - 1.00 ×10³/uL)	C58003	Female	0.38		0.33		0.53		0.53		--		--		--		--		--		--		--		--
	C58135	Male	1.2		1.27		1.19		1.17		0.64		0.72		0.81		--		--		--		--		--
	C58167	Male	0.66		1.06		0.39		1.39		1		1.24		0.91		--		--		--		--		--
	C58170	Male	0.41		0.68		0.71		0.52		0.27		--		--		--		--		--		--		--
	C58174	Male	0.35		0.48		0.83		0.51		0.89		0.99		0.97		1.48		1		1.55		0.86		1.35
	C58176	Male	0.56		0.65		1.09		1.11		--		--		--		--		--		--		--		--
	C59617	Female	0.26		0.43		0.4		0.39		0.12		0.13		0.19		0.28		--		--		--		--
	C59618	Female	0.54		0.8		1.1		1.71		1.83		1.37		2		2.1		2.32		3.35		3.6		QNS
	C59619	Female	0.54		0.6		0.17		0.71		1.35		0.73		--		--		--		--		--		--
	C59621	Female	0.39		0.55		0.84		--		--		--		--		--		--		--		--		--
	C59656	Female	0.25		0.63		0.84		0.57		--		--		--		--		--		--		--		--
	C59669	Female	0.16		0.24		0.31		0.25		0.25		--		--		--		--		--		--		--
	C60732	Male	0.48		0.58		0.62		0.32		--		--		--		--		--		--		--		--
	C60763	Male	0.57		0.64		0.31		0.33		--		--		--		--		--		--		--		--
	Average		0.48		0.63		0.66		0.73		0.8		0.89		0.94		1.29		1.66		2.45		2.23		1.35
	Std Dev		0.24		0.26		0.32		0.44		0.56		0.41		0.59		0.93		0.93		1.27		1.94		0
Eosinophils	C57793	Male	0.14		0.23		0.4		0.15		0.1		0.04		0.04		--		--		--		--		--
(0.04 - 0.40 ×10³/uL)	C58003	Female	0.3		0.25		0.26		0.04		--		--		--		--		--		--		--		--
	C58135	Male	0.07		0.07		0.15		0.09		0.04		0.08		0.09		--		--		--		--		--
	C58167	Male	0.25		0.24		0.08		0.03		0.08		0.03		0.06		--		--		--		--		--
	C58170	Male	0.13		0.23		0.46		0.07		0.12		--		--		--		--		--		--		--
	C58174	Male	0.26		0.35		0.38		0.06		0.11		0.15		0.25		0.07		0.11		0.04		0.06		0.09
	C58176	Male	0.09		0.13		0.08		0.13		--		--		--		--		--		--		--		--
	C59617	Female	0.19		0.11		0.23		0.09		0.02		0.04		0.06		0.02		--		--		--		--
	C59618	Female	0.11		0.26		0.42		0.04		0.11		0.07		0.23		0.08		0.08		0.08		0.08		QNS
	C59619	Female	0.38		0.17		0.03		0.02		0.03		0.04		--		--		--		--		--		--
	C59621	Female	0.1		0.13		0.19		--		--		--		--		--		--		--		--		--
	C59656	Female	0.06		0.08		0.18		0.06		--		--		--		--		--		--		--		--
	C59669	Female	0.12		0.15		0.3		0.04		0.03		--		--		--		--		--		--		--
	C60732	Male	0.05		0.09		0.07		0.03		--		--		--		--		--		--		--		--
	C60763	Male	0.08		0.16		0.02		0.03		--		--		--		--		--		--		--		--
	Average		0.16		0.18		0.22		0.06		0.07		0.06		0.12		0.06		0.1		0.06		0.07		0.09
	Std Dev		0.1		0.08		0.15		0.04		0.04		0.04		0.09		0.03		0.02		0.03		0.01		0
Basophils	C57793	Male	0.06		0.05		0.08		0.07		0.09		0.2		0.31		--		--		--		--		--
(0.00 - 0.10 ×10³/uL)	C58003	Female	0.04		0.03		0.08		0.11		--		--		--		--		--		--		--		--
	C58135	Male	0.16		0.11		0.13		0.11		0.13		0.16		0.34		--		--		--		--		--
	C58167	Male	0.06		0.1		0.13		0.25		0.24		0.24		0.4		--		--		--		--		--
	C58170	Male	0.06		0.07		0.1		0.06		0.07		--		--		--		--		--		--		--
	C58174	Male	0.08		0.09		0.15		0.09		0.11		0.12		0.11		0.14		0.12		0.19		0.26		0.33
	C58176	Male	0.07		0.04		0.19		0.23		--		--		--		--		--		--		--		--
	C59617	Female	0.02		0.03		0.05		0.03		0.02		0.03		0.05		0.05		--		--		--		--
	C59618	Female	0.04		0.05		0.07		0.14		0.15		0.08		0.13		0.14		0.12		0.28		0.34		QNS
	C59619	Female	0.04		0.05		0.08		0.12		0.17		0.41		--		--		--		--		--		--
	C59621	Female	0.05		0.03		0.07		--		--		--		--		--		--		--		--		--
	C59656	Female	0.02		0.03		0.05		0.02		--		--		--		--		--		--		--		--
	C59669	Female	0.03		0.03		0.04		0.08		0.06		--		--		--		--		--		--		--
	C60732	Male	0.05		0.05		0.15		0.03		--		--		--		--		--		--		--		--
	C60763	Male	0.1		0.06		0.03		0.04		--		--		--		--		--		--		--		--
	Average		0.06		0.05		0.09		0.1		0.12		0.18		0.22		0.11		0.12		0.24		0.3		0.33
	Std Dev		0.04		0.03		0.05		0.07		0.07		0.12		0.14		0.05		0		0.06		0.06		0
Large Unstained Cells	C57793	Male	0.01		0.03		0.06		0.04		0.07		0.1		0.07		--		--		--		--		--
(0.00 - 0.40 ×10³/uL)	C58003	Female	0.05		0.04		0.06		0.05		--		--		--		--		--		--		--		--
	C58135	Male	0.15		0.15		0.17		0.14		0.09		0.09		0.17		--		--		--		--		--
	C58167	Male	0.03		0.05		0.02		0.04		0.13		0.17		0.12		--		--		--		--		--
	C58170	Male	0.04		0.06		0.09		0.03		0.01		--		--		--		--		--		--		--
	C58174	Male	0.04		0.07		0.12		0.02		0.12		0.13		0.12		0.13		0.21		0.43		0.73		0.91
	C58176	Male	0.05		0.06		0.04		0.08		--		--		--		--		--		--		--		--
	C59617	Female	0.03		0.02		0.04		0.02		0.01		0.01		0.07		0.05		--		--		--		--
	C59618	Female	0.05		0.03		0.05		0.06		0.11		0.1		0.21		0.24		0.38		0.68		0.9		QNS
	C59619	Female	0.03		0.04		0.02		0.06		0.22		0.21		--		--		--		--		--		--
	C59621	Female	0.03		0.06		0.07		--		--		--		--		--		--		--		--		--
	C59656	Female	0.01		0.03		0.05		0.03		--		--		--		--		--		--		--		--
	C59669	Female	0.02		0.02		0.05		0.01		0.01		--		--		--		--		--		--		--
	C60732	Male	0.02		0.03		0.07		0.01		--		--		--		--		--		--		--		--
	C60763	Male	0.07		0.06		0.01		0.03		--		--		--		--		--		--		--		--
	Average		0.04		0.05		0.06		0.04		0.09		0.12		0.13		0.14		0.3		0.56		0.82		0.91
	Std Dev		0.03		0.03		0.04		0.03		0.07		0.06		0.06		0.1		0.12		0.18		0.12		0
Neutrophils/Lymphocytes	C57793	Male	1.928		1.007		0.717		2.308		3.669		7.351		17.728		--		--		--		--		--
Ratio	C58003	Female	2.199		1.233		3.745		26.947		--		--		--		--		--		--		--		--
	C58135	Male	0.813		0.569		1.02		1.016		5.059		8.902		8.025		--		--		--		--		--
	C58167	Male	0.665		0.631		5.853		6.34		2.058		3.311		3.308		--		--		--		--		--
	C58170	Male	0.435		0.515		0.439		1.249		9.211		--		--		--		--		--		--		--
	C58174	Male	0.503		0.765		1.08		4.398		2.445		1.558		2.251		3.416		5.029		5.285		4.354		3.145
	C58176	Male	1.104		0.589		14.841		8.221		--		--		--		--		--		--		--		--
	C59617	Female	3.039		1.619		1.348		3.508		11.66		3.184		6.799		9.399		--		--		--		--
	C59618	Female	4.546		3.683		3.464		17.628		8.896		8.494		4.184		5.835		5.648		7.387		6.422		QNS
	C59619	Female	1.496		1.52		13.821		52.29		18.788		28.78		--		--		--		--		--		--
	C59621	Female	2.217		1.043		0.947		--		--		--		--		--		--		--		--		--
	C59656	Female	1.766		2.081		0.641		2.508		--		--		--		--		--		--		--		--
	C59669	Female	3.148		2.117		1.923		17.968		28.763		--		--		--		--		--		--		--
	C60732	Male	0.686		0.815		1.545		3.111		--		--		--		--		--		--		--		--
	C60763	Male	0.428		0.417		3.654		2.832		--		--		--		--		--		--		--		--
	Average		1.665		1.24		3.669		10.737		10.061		8.797		7.049		6.217		5.339		6.336		5.388		3.145
	Std Dev		1.209		0.871		4.591		14.281		8.793		9.269		5.662		3.01		0.438		1.486		1.462		0
Neutrophils/Lymphocytes	C57793	Male	1.929		1.009		0.716		2.307		3.673		7.339		17.725		--		--		--		--		--
Percentage Ratio	C58003	Female	2.196		1.233		3.741		26.943		--		--		--		--		--		--		--		--
	C58135	Male	0.813		0.569		1.02		1.015		5.038		8.888		8		--		--		--		--		--
	C58167	Male	0.665		0.632		5.873		6.344		2.055		3.318		3.3		--		--		--		--		--
	C58170	Male	0.435		0.515		0.439		1.246		9.208		--		--		--		--		--		--		--
	C58174	Male	0.502		0.766		1.08		4.398		2.446		1.558		2.252		3.42		5.032		5.275		4.36		3.146
	C58176	Male	1.104		0.588		14.803		8.19		--		--		--		--		--		--		--		--
	C59617	Female	3.034		1.619		1.348		3.5		11.641		3.184		6.808		9.383		--		--		--		--
	C59618	Female	4.55		3.695		3.468		17.529		8.863		8.465		4.183		5.843		5.654		7.415		6.412		QNS
	C59619	Female	1.496		1.516		13.731		53.167		18.938		28.844		--		--		--		--		--		--
	C59621	Female	2.211		1.044		0.945		--		--		--		--		--		--		--		--		--
	C59656	Female	1.767		2.082		0.641		2.511		--		--		--		--		--		--		--		--
	C59669	Female	3.14		2.116		1.926		17.981		28.909		--		--		--		--		--		--		--
	C60732	Male	0.686		0.815		1.548		3.119		--		--		--		--		--		--		--		--
	C60763	Male	0.428		0.417		3.663		2.827		--		--		--		--		--		--		--		--
	Average		1.664		1.241		3.663		10.791		10.086		8.799		7.045		6.215		5.343		6.345		5.386		3.146
	Std Dev		1.209		0.873		4.571		14.475		8.852		9.292		5.661		2.999		0.44		1.513		1.451		0
Bold: > Normal Range
Underline: < Normal Range
-- No Value
*Clot removed
QNS: quantity not sufficient
PC - Post-Challenge
